# Supplementary material for: Cell Death and Senescence‐Based Molecular Classification and an Individualized Prediction Model for Lung Adenocarcinoma
Source: MedComm (2020). 2025 May 29;6(6):e70237. doi: 10.1002/mco2.70237 (PMC12122187; doi:10.1002/mco2.70237)
Supplement: Supplementary file 2 — Supporting Information [file MCO2-6-e70237-s002.xlsx]

## Sheet: Table S1
Table S1. The 21 gene signatures developed for CDS characterization.
Category	CDS signatures	Description	Source	Number of genes	Genes->
Regulated cell death (RCD)	Intrinsic Apoptosis (IA)	Type of RCD initiated by perturbations of the extracellular or intracellular microenvironment, demarcated by MOMP, and precipitated by executioner caspases, mainly CASP3.	R-HSA-109606	55	BAD	BID	BAK1	CASP8	TP63	TP73	BAX	PPP1R13B	DYNLL1	MAPK1	GZMB	E2F1	XIAP	MAPK3	BMF	GSDMD	AKT2	BBC3	CARD8	GSDME	MAPK8	SEPTIN4	C1QBP	YWHAE	TFDP2	AKT3	APAF1	PPP3CC	YWHAH	CASP9	YWHAQ	NMT1	UACA	TP53	PMAIP1	AKT1	TP53BP2	CDKN2A	APIP	BCL2L11	CASP3	YWHAZ	CASP7	YWHAB	STAT3
	Anoikis	Specific variant of intrinsic apoptosis initiated by the loss of integrin-dependent anchorage.	GO:0043276	34	CEACAM5	MYBBP1A	CHEK2	CRYBA1	SIK1	TLE5	E2F1	AKT1	DAPK2	MTOR	BRMS1	ITGA5	ITGB1	MCL1	CEACAM6	NOTCH1	NTRK2	PTRH2	PDK4	PIK3CA	ZNF304	PTK2	BCL2	SNAI2	SRC	STK11	MAP3K7	TFDP1	TLE1	TSC2	ANKRD13C	IKBKG	CAV1	BMF
	Extrinsic Apoptosis (EA)	Specific variant of RCD initiated by perturbations of the extracellular microenvironment detected by plasma membrane receptors, propagated by CASP8 and precipitated by executioner caspases, mainly CASP3.	R-HSA-5357769	27	TRAF2	TRADD	RIPK1	FADD	CASP8	CFLAR	FASLG	FAS	TNFRSF10B	TNFRSF10A	TNFSF10	CD14	TLR4	LY96	TICAM2	TICAM1	CFLAR	APPL1	DCC	CASP9	CASP3	UNC5B	DAPK2	DAPK3	DAPK1	UNC5A	MAGED1
	Necroptosis	A modality of RCD triggered by perturbations of extracellular or intracellular homeostasis that critically depends on MLKL, RIPK3, and (at least in some settings) on the kinase activity of RIPK1.	R-HSA-5213460	29	CFLAR	BIRC3	FAS	CASP8	HSP90AA1	XIAP	TRADD	STUB1	TNFRSF10A	CDC37	BIRC2	FASLG	TNFRSF10B	TNFSF10	TRAF2	RIPK3	FLOT2	RIPK1	FLOT1	SDCBP	RPS27A	OGT	UBC	FADD	MLKL	PDCD6IP	UBB	PELI1	UBA52
	Pyroptosis	A type of RCD that critically depends on the formation of plasma membrane pores by members of the gasdermin protein family, often (but not always) as a consequence of inflammatory caspase activation.	R-HSA-5620971	27	BAK1	TP63	CHMP2B	BAX	GZMB	CHMP4B	GSDMD	GSDME	IL1A	CHMP3	IRF1	IL1B	CHMP2A	CASP1	CASP5	TP53	CHMP7	IL18	CASP3	CHMP4C	IRF2	CYCS	CHMP6	HMGB1	CASP4	ELANE	CHMP4A
	Macroautophagy (MA)	Macroautophagy is a catabolic process in which portions of the cytoplasm are sequestered within double- or multimembraned vesicles termed autophagosomes and then delivered to lysosomes for bulk degradation.	R-HSA-1632852	137	BECN1	PIK3R4	PIK3C3	ATG14	AMBRA1	DYNLL1	DYNLL2	PRKAA1	PRKAA2	PRKAB1	PRKAB2	PRKAG2	PRKAG1	PRKAG3	ATG101	ULK1	ATG13	RB1CC1	RPTOR	MTOR	MLST8	SLC38A9	LAMTOR5	LAMTOR1	LAMTOR2	LAMTOR3	LAMTOR4	RRAGC	RRAGD	RRAGA	RRAGB	RHEB	MTMR14	MTMR3	GABARAPL3	MAP1LC3C	MAP1LC3A	GABARAPL2	GABARAPL1	MAP1LC3B	GABARAP	ATG7	ATG3	ATG12	ATG10
	Microautophagy (MI)	Microautophagy (MI) is a non-selective autophagic pathway that involves internalisation of cytosolic cargo through invaginations of the lysosomal membrane. MI can be induced by nitrogen starvation and complements other related self-eating processes such as Macroautophagy (MA) and Chaperone Mediated Autophagy (CMA). MI can degrade cell organelles and bulk cytosolic proteins directly via the lysoso…	R-HSA-9615710	34	RNASE1	PLIN2	PLIN3	HBB	UBC	UBB	UBA52	RPS27A	CFTR	CETN1	IFT88	ARL13B	PCNT	PARK7	HDAC6	VIM	HSPA8	MVB12A	MVB12B	UBAP1	VPS28	TSG101	VPS37D	VPS37C	VPS37B	VPS37A	CHMP4B	CHMP4C	CHMP4A	CHMP7	CHMP3	CHMP6	CHMP2A	CHMP2B
	Chaperone Mediated Autophagy (CMA)	In contrary to the vesicle-mediated macroautophagy, the chaperone mediated mechanism of autophagy selectively targets individual proteins to the lysosome for degradation. Chaperones bind intracellular proteins based on recognition motifs and transports them from the cytosol to the lysosomal membrane. Subsequently, the protein is translocated into the lumen for digestion	R-HSA-9613829	22	EEF1A1	GFAP	LAMP2	HSP90AA1	HSP90AB1	HSPA8	RNASE1	PLIN2	PLIN3	HBB	UBC	UBB	UBA52	RPS27A	CFTR	CETN1	IFT88	ARL13B	PCNT	PARK7	HDAC6	VIM
	Ferroptosis	A form of RCD initiated by oxidative perturbations of the intracellular microenvironment that is under constitutive control by GPX4 and can be inhibited by iron chelators and lipophilic antioxidants.	Screened and validated genes from FerrDb	45	PTGS2	CHAC1	DDIT4	ASNS	TSC22D3	DDIT3	JDP2	SESN2	SLC1A4	PCK2	TXNIP	VLDLR	GPT2	PSAT1	LURAP1L	SLC7A5	HERPUD1	XBP1	ATF3	SLC3A2	CBS	ATF4	ZNF419	KLHL24	TRIB3	ZFP69B	ATP6V1G2	VEGFA	GDF15	TUBE1	ARRDC3	CEBPG	RGS4	HSD17B11	AGPAT3	SETD1B	FTH1	SLC40A1	TF	TFRC	FTH1	GPX4	HSPB1	NFE2L2	GPX4
	Parthanatos	A modality of RCD initiated by PARP1 hyperactivation and precipitated by the consequent bioenergetic catastrophe coupled to AIF-dependent and MIF-dependent DNA degradation.	PMID: 29362479;33171306	7	PARP1	PARG	ADPRS	AIFM1	MIF	RNF146	HK1
	Netosis	A ROS-dependent modality of RCD restricted to cells of hematopoietic derivation and associated with NET extrusion.	PMID: 29362479;30948788;33047496	12	RAF1	MAP2K1	MAPK1	ELANE	MPO	PADI4	CAMP	GSDMD	CDK6	PRKCA	PRKCB	PRKCZ
	Entosis	A type of RCD that originates from actomyosin-dependent cell-in-cell internalization (entosis) and is executed by lysosomes.	PMID: 29362479	15	CDH1	CTNNA1	RHOA	ROCK1	ROCK2	DIAPH1	SRF	EZR	MRTFA	MAP1LC3B	ATG5	ATG7	PIK3C3	PIKFYVE	AURKA
	Lysosome-Dependent Cell Death (LDCD)	A type of RCD demarcated by primary LMP and precipitated by cathepsins, with optional involvement of MOMP and caspases.	PMID: 26947122;29362479;30071644;30125440	22	DRAM1	STAT3	CTSB	CTSL	PRTN3	CASP3	HSPA4	LAMP1	LAMP2	CAPN1	CAPN2	SMPD1	CTSD	TFEB	BAX	BCL2L11	PACS2	CSTB	CST3	SERPINB4	SERPINB1	SMPD1
Cell death signaling	Inflammasome	Inflammasomes are innate immune system receptors and sensors that regulate the activation of caspase-1 and induce inflammation in response to infectious microbes and molecules derived from host proteins.Inflammasomes induce cell death like pyroptosis, and can also be regulated by cell death signaling.	R-HSA-622312	21	NFKB2	P2RX7	NLRC4	NLRP1	HSP90AB1	HMOX1	MEFV	PYCARD	NFKB1	PANX1	TXN	CASP1	PSTPIP1	APP	NLRP3	AIM2	SUGT1	BCL2L1	BCL2	RELA	TXNIP
	FasL/CD95L signaling	The Fas family of cell surface receptors initiate the apototic pathway through interaction with the external ligand, FasL. The cytoplasmic domain of Fas interacts with a number of molecules in the transduction of the external signal to the cytoplasmic side of the cell membrane. The most notable cytoplasmic domain is the Death Domain (DD) that is involved in recruiting the FAS-associating death do…	R-HSA-75157	5	FASLG	FAS	FADD	CASP8	CASP10
	TNF signaling	The inflammatory cytokine tumor necrosis factor alpha (TNF-alpha) interacts with two receptors, namely TNF receptor 1 (TNFR1) and TNF receptor 2 (TNFR2). Activation of TNFR1 can trigger multiple signal transduction pathways inducing inflammation, proliferation, survival or cell death.	R-HSA-75893	45	TRAF2	TRADD	RIPK1	FADD	CASP8	CFLAR	TRAF1	TNFAIP3	TAX1BP1	UBC	RPS27A	UBB	UBA52	TNF	TNFRSF1A	XIAP	BIRC3	BIRC2	USP21	USP4	OTUD7B	USP2	CYLD	CLIP3	IKBKB	CHUK	IKBKG	RACK1	SPPL2A	SPPL2B	SHARPIN	RNF31	RBCK1	OTULIN	MADD	MADD	TAB1	TAB2	TAB3	MAP3K7	NSMAF	SMPD3	SMPD2	ADAM17	BAG4
	TRAIL signaling	Tumor necrosis factor-related apoptosis-inducing ligand or Apo 2 ligand (TRAIL/Apo2L) is a member of the tumor necrosis factor (TNF) family. This group of apoptosis induction pathways all work through protein interactions mediated by the intracellular death domain (DD), encoded within the cytoplasmic domain of the receptor. TRAIL selectively induces apoptosis through its interaction with the Fas-…	R-HSA-75158	8	TNFRSF10B	TNFRSF10A	TNFSF10	FADD	CFLAR	CASP10	TNFRSF10D	CASP8
Cell senescence	Oxidative Stress Induced Senescence (OSIS)	Senescence induced by oxidative stress, which is caused by increased concentration of reactive oxygen species (ROS) in the cell and can happen as a consequence of mitochondrial dysfunction induced by the oncogenic RAS or independent of oncogenic signaling.	R-HSA-2559580	93	E2F2	E2F1	E2F3	TFDP2	TFDP1	EZH2	MAP2K3	MAP2K6	CDKN2A	TNIK	MAP4K4	MINK1	KDM6B	MAPK1	MAPK3	IFNB1	JUN	FOS	H2BC14	H2BC1	H2BC5	H2BC9	H2BC21	H2BC17	H2BS1	H2BC15	H2BC4	H2BC11	H2BC3	H2BC12	H2BC13	H2BU1	H2AB1	H2AZ2	H2AZ1	H2AC7	H2AX	H2AJ	H2AC20	H2AC6	H2AC4	H2AC18	H2AC14	H3-3A	H3C15
	Senescence Associated Secretory Phenotype (SASP)	The culture medium of senescent cells in enriched in secreted proteins when compared with the culture medium of quiescent i.e. presenescent cells and these secreted proteins constitute the so-called senescence-associated secretory phenotype (SASP), also known as the senescence messaging secretome (SMS). SASP components include inflammatory and immune-modulatory cytokines (e.g. IL6 and IL8), growt…	R-HSA-2559582	80	CEBPB	CCNA2	CCNA1	CDK2	FZR1	ANAPC4	CDC16	CDC26	ANAPC1	ANAPC5	UBE2E1	UBE2C	ANAPC11	UBE2S	CDC23	ANAPC16	UBE2D1	ANAPC15	CDC27	ANAPC10	ANAPC7	ANAPC2	CDKN1B	CDKN1A	MAPK1	MAPK7	MAPK3	RPS6KA2	RPS6KA1	RPS6KA3	JUN	FOS	EHMT2	EHMT1	H2BC14	H2BC1	H2BC5	H2BC9	H2BC21	H2BC17	H2BS1	H2BC15	H2BC4	H2BC11	H2BC3
	Oncogene Induced Senescence (OIS)	Oncogene-induced senescence (OIS) is a robust and sustained antiproliferative response brought about by oncogenic signaling resulting from an activating mutation of an oncogene, or the inactivation of a tumor-suppressor gene.	R-HSA-2559585	33	ID1	CDKN2A	ETS1	E2F2	E2F1	E2F3	TFDP2	TFDP1	SP1	MAPK1	MAPK3	ERF	AGO3	AGO4	AGO1	TNRC6A	TNRC6B	TNRC6C	MOV10	CDKN2A	TP53	MDM2	MDM4	UBC	UBB	UBA52	RPS27A	RB1	CDK6	CDK4	CDKN2D	CDKN2B	CDKN2C
	DNA Damage/Telomere Stress Induced Senescence (DTSIS)	Senescence induced by DNA damage or telomere stress. Reactive oxygen species (ROS), whose concentration increases in senescent cells due to oncogenic RAS-induced mitochondrial dysfunction or due to environmental stress, cause DNA damage in the form of double strand breaks (DSBs). Additionally, persistent cell division fueled by oncogenic signaling leads to replicative exhaustion, manifested in cr…	R-HSA-2559586	60	TP53	CDKN1B	CDKN1A	CCNA2	CCNA1	CDK2	MRE11	RAD50	NBN	KAT5	CCNE1	CCNE2	EP400	TINF2	POT1	TERF1	TERF2IP	ACD	TERF2	H2BC14	H2BC1	H2BC5	H2BC9	H2BC21	H2BC17	H2BS1	H2BC15	H2BC4	H2BC11	H2BC3	H2BC12	H2BC13	H2BU1	H3-4	H2AB1	H2AZ2	H2AZ1	H2AC7	H2AX	H2AJ	H2AC20	H2AC6	H2AC4	H2AC18	H2AC14
[truncated: 92 more columns]

## Sheet: Table S2
Table S2: Basic information of datasets used in this study for identifying distinct CDS regulation patterns of LUAD.
Classification	Accession number /Source	Platform	Tumor samples	Normal samples	Mean age, [min, max]	Sex	Smoking status	Stage	Region	Survival data
Discovery Set: E-MTAB-6699, a lung merged microarray-acquired dataset (LuMMD)	GEO: GSE30219	Affymetrix Human Genome U133 Plus 2.0 Array	124	14	61.5[43,84]	Female:20; Male:104	Never-smoker:7; Ever-smoker:115; NA:2	I:91;II:16;III:15;IV:2	France	OS/DFS
	GEO: GSE50081	Affymetrix Human Genome U133 Plus 2.0 Array	128	0	68.1[40,86]	Female:63;Male:65	Never-smoker:23; Ever-smoker:92; NA:13	I:92;II:36	Canada	OS/DFS
	GEO: GSE31210	Affymetrix Human Genome U133 Plus 2.0 Array	226	20	59.1[30,76]	Female:121;Male:105	Never-smoker:115; Ever-smoker:111	I:168;II:58	Japan	OS/DFS
	GEO: GSE37745	Affymetrix Human Genome U133 Plus 2.0 Array	106	0	62.2[40,83]	Female:60;Male:46	NA	I:70;II:19;III:13;IV:4	Sweden	OS/DFS
	GEO: GSE10245	Affymetrix Human Genome U133 Plus 2.0 Array	40	0	64.4[48,83]	Female:13;Male:27	Never-smoker:1; Ever-smoker:30; NA:9	I:22;II:14;III:4	Germany	OS/DFS
	GEO: GSE19188	Affymetrix Human Genome U133 Plus 2.0 Array	45	65	NA	Female:15;Male:25;NA:5	NA	NA	Netherlands	OS
	GEO: GSE10799	Affymetrix Human Genome U133 Plus 2.0 Array	16	3	NA	Female:7; Male:9	NA	NA	Germany	NA
	GEO: GSE12667	Affymetrix Human Genome U133 Plus 2.0 Array	68	0	NA	Female:36;Male:32	Never-smoker:8; Ever-smoker:40; NA:20	NA	USA	NA
	GEO: GSE18842	Affymetrix Human Genome U133 Plus 2.0 Array	14	45	NA	NA	NA	I:12;III:1;IV:1	Spain	NA
	GEO: GSE28571	Affymetrix Human Genome U133 Plus 2.0 Array	50	0	NA	NA	NA	NA	Sweden	NA
	GEO: GSE33356	Affymetrix Human Genome U133 Plus 2.0 Array	0	60	NA	NA	NA	NA	Taiwan	NA
Validation Sets	TCGA: LUAD	Illumina RNAseq	513	397*	64.5[33,88]	Female:276;Male:237	Never-smoker:164; Ever-smoker:349	I:274;II:122;III:83;IV:25;NA:9	USA	OS
	GEO: GSE41271	Illumina HumanWG-6 v3.0 expression beadchip	183	0	63.2[30,86]	Female:90;Male:93	Never-smoker:26; Ever-smoker:156; NA:1	I:100;II:28;III:49;IV:5;NA:1	USA	OS
	ArrayExpress: E-MTAB-923	Affymetrix Human Genome U133 Plus 2.0 Array	103	0	63.1[21,85]	Female:87;Male:16	Never-smoker:63; Ever-smoker:40	I:60;II:10;III:33	France	OS
	Singapore Oncology Data Portal	Illumina RNAseq	172	0	64.0[37,84]	Female:96;Male:76	Never-smoker:110; Ever-smoker:62	I:102;II:30;III:34;IV:4;NA:2	Singapore	OS
*The expression data of normal lung samples are obtained from both the TCGA and the GTEX projects.

## Sheet: Table S3
Table S3. Univariate analysis of CDS features.
CDS features	HR	CI_low	CI_up	P.value
IA	1.57	1.22	2.02	0.00045
EA	1.25	0.98	1.59	0.07
Necroptosis	1.21	0.95	1.53	0.12
Pyroptosis	1.58	1.25	2	0.00014
Anoikis	1.29	0.99	1.68	0.06
MA	1.64	1.24	2.16	0.00045
CMA	0.75	0.56	1.01	0.05
MI	1.17	0.91	1.5	0.21
Ferroptosis	1.43	1.12	1.81	0.0036
Parthanatos	0.83	0.66	1.06	0.13
Netosis	0.84	0.66	1.08	0.18
Entosis	1.66	1.28	2.15	0.00011
Inflammasome	1.37	1.08	1.74	0.0085
LDCD	1.56	1.22	2	0.00032
FasLsignaling	1.28	1.01	1.63	0.04
TNFsignaling	1.14	0.89	1.45	0.31
TRAILsignaling	1.33	1.05	1.69	0.02
OSIS	1.46	1.13	1.87	0.003
SASP	1.93	1.52	2.46	6e-08
OIS	1.57	1.24	2	0.0002
DTSIS	1.83	1.44	2.33	4.3e-07

## Sheet: Table S4
Table S4. Spearman correlation analysis of CDS features.
Source	Membership of source	Target	Membership of target	P.value (<0.0001)	Cor	Weight
Necroptosis	Module 1	IA	Module 2	7.00475e-05	0.161696	4.15461
Pyroptosis	Module 1	IA	Module 2	4.66682e-71	0.603907	70.331
Anoikis	Module 2	IA	Module 2	2.70591e-05	0.167005	4.56769
MA	Module 3	IA	Module 2	4.79578e-23	0.394322	22.3191
CMA	Module 4	IA	Module 2	7.09928e-21	-0.34854	20.1488
Ferroptosis	Module 3	IA	Module 2	2.10078e-12	0.288976	11.6776
Parthanatos	Module 3	IA	Module 2	3.14413e-05	0.149813	4.5025
Entosis	Module 2	IA	Module 2	3.89843e-17	0.341598	16.4091
Inflammasome	Module 1	IA	Module 2	1.67321e-15	0.299718	14.7764
FasLsignaling	Module 1	IA	Module 2	2.60646e-11	0.255378	10.5839
TNFsignaling	Module 1	IA	Module 2	8.95316e-07	0.202544	6.04802
TRAILsignaling	Module 1	IA	Module 2	3.60907e-06	0.188429	5.44261
OSIS	Module 2	IA	Module 2	2.3483e-37	0.437496	36.6292
SASP	Module 2	IA	Module 2	4.40717e-104	0.705362	103.356
OIS	Module 2	IA	Module 2	2.51542e-48	0.494471	47.5994
DTSIS	Module 2	IA	Module 2	1.61979e-89	0.675717	88.7905
Necroptosis	Module 1	EA	Module 1	5.8987e-191	0.829777	190.229
Pyroptosis	Module 1	EA	Module 1	2.4181e-55	0.556879	54.6165
MA	Module 3	EA	Module 1	7.40611e-09	-0.189304	8.13041
Ferroptosis	Module 3	EA	Module 1	2.09884e-09	-0.254817	8.67802
Parthanatos	Module 3	EA	Module 1	1.40105e-06	-0.190762	5.85355
Netosis	Module 1	EA	Module 1	1.84718e-23	0.371794	22.7335
Inflammasome	Module 1	EA	Module 1	4.48566e-104	0.709283	103.348
LDCD	Module 1	EA	Module 1	6.48929e-36	0.429907	35.1878
FasLsignaling	Module 1	EA	Module 1	1.266e-158	0.79855	157.898
TNFsignaling	Module 1	EA	Module 1	1.4317e-57	0.536479	56.8441
TRAILsignaling	Module 1	EA	Module 1	2.73575e-124	0.733227	123.563
OSIS	Module 2	EA	Module 1	1.48303e-18	-0.283526	17.8289
OIS	Module 2	EA	Module 1	6.99524e-09	-0.200079	8.1552
DTSIS	Module 2	EA	Module 1	3.15487e-05	-0.117347	4.50102
Pyroptosis	Module 1	Necroptosis	Module 1	2.85863e-50	0.534106	49.5438
MA	Module 3	Necroptosis	Module 1	1.2083e-05	-0.133863	4.91783
MI	Module 4	Necroptosis	Module 1	5.73901e-05	0.174215	4.24116
Ferroptosis	Module 3	Necroptosis	Module 1	9.30005e-09	-0.237724	8.03151
Parthanatos	Module 3	Necroptosis	Module 1	4.3724e-06	-0.159415	5.35928
Netosis	Module 1	Necroptosis	Module 1	2.56098e-18	0.321921	17.5916
Inflammasome	Module 1	Necroptosis	Module 1	1.73937e-72	0.600598	71.7596
LDCD	Module 1	Necroptosis	Module 1	1.98917e-27	0.376532	26.7013
FasLsignaling	Module 1	Necroptosis	Module 1	1.65843e-166	0.813164	165.78
TNFsignaling	Module 1	Necroptosis	Module 1	8.57816e-75	0.605971	74.0666
TRAILsignaling	Module 1	Necroptosis	Module 1	1.58149e-177	0.82578	176.801
OSIS	Module 2	Necroptosis	Module 1	4.94389e-14	-0.234749	13.3059
OIS	Module 2	Necroptosis	Module 1	9.75904e-08	-0.175874	7.01059
Netosis	Module 1	Pyroptosis	Module 1	3.16916e-15	0.284155	14.4991
Entosis	Module 2	Pyroptosis	Module 1	3.18025e-10	0.243324	9.49754
Inflammasome	Module 1	Pyroptosis	Module 1	9.86007e-76	0.631193	75.0061
LDCD	Module 1	Pyroptosis	Module 1	1.25173e-22	0.328206	21.9025
FasLsignaling	Module 1	Pyroptosis	Module 1	1.13381e-59	0.572967	58.9455
TNFsignaling	Module 1	Pyroptosis	Module 1	9.44341e-20	0.357061	19.0249
TRAILsignaling	Module 1	Pyroptosis	Module 1	3.73416e-36	0.465472	35.4278
SASP	Module 2	Pyroptosis	Module 1	1.79882e-37	0.454789	36.745
DTSIS	Module 2	Pyroptosis	Module 1	2.44142e-17	0.32908	16.6124
Ferroptosis	Module 3	Anoikis	Module 2	3.35568e-05	0.159594	4.47422
Entosis	Module 2	Anoikis	Module 2	5.87784e-09	0.230882	8.23078
OSIS	Module 2	Anoikis	Module 2	5.56726e-05	0.15651	4.25436
SASP	Module 2	Anoikis	Module 2	1.6291e-08	0.228672	7.78805
OIS	Module 2	Anoikis	Module 2	2.07137e-08	0.207241	7.68374
MI	Module 4	MA	Module 3	1.22921e-17	0.315447	16.9104
Ferroptosis	Module 3	MA	Module 3	9.40208e-17	0.326782	16.0268
Parthanatos	Module 3	MA	Module 3	5.69099e-11	0.247355	10.2448
Netosis	Module 1	MA	Module 3	2.44586e-06	-0.163435	5.61157
Entosis	Module 2	MA	Module 3	9.82718e-19	0.319626	18.0076
Inflammasome	Module 1	MA	Module 3	4.72356e-05	-0.128864	4.32573
SASP	Module 2	MA	Module 3	2.21115e-24	0.382759	23.6554
DTSIS	Module 2	MA	Module 3	7.22128e-24	0.397869	23.1414
MI	Module 4	CMA	Module 4	4.34001e-29	0.379042	28.3625
Parthanatos	Module 3	CMA	Module 4	4.6089e-05	-0.158091	4.3364
OSIS	Module 2	CMA	Module 4	2.64296e-05	-0.157073	4.57791
SASP	Module 2	CMA	Module 4	8.71008e-07	-0.193039	6.05998
DTSIS	Module 2	CMA	Module 4	1.27727e-16	-0.307942	15.8937
LDCD	Module 1	MI	Module 4	1.36495e-05	0.184435	4.86488
TRAILsignaling	Module 1	MI	Module 4	6.31382e-13	0.29154	12.1997
OSIS	Module 2	MI	Module 4	1.53083e-07	-0.218857	6.81507
OIS	Module 2	MI	Module 4	7.27745e-09	-0.242036	8.13802
Netosis	Module 1	Ferroptosis	Module 3	3.22939e-10	-0.225346	9.49088
Entosis	Module 2	Ferroptosis	Module 3	1.65708e-05	0.173769	4.78066
FasLsignaling	Module 1	Ferroptosis	Module 3	2.10892e-09	-0.243275	8.67594
OSIS	Module 2	Ferroptosis	Module 3	4.29919e-11	0.237031	10.3666
SASP	Module 2	Ferroptosis	Module 3	1.3267e-23	0.393426	22.8772
OIS	Module 2	Ferroptosis	Module 3	4.50605e-05	0.142458	4.3462
DTSIS	Module 2	Ferroptosis	Module 3	6.64206e-12	0.298961	11.1777
Netosis	Module 1	Parthanatos	Module 3	1.09391e-07	-0.214139	6.96102
Entosis	Module 2	Parthanatos	Module 3	9.29024e-09	0.222775	8.03197
Inflammasome	Module 1	Parthanatos	Module 3	6.96839e-08	-0.222518	7.15687
TRAILsignaling	Module 1	Parthanatos	Module 3	5.73512e-08	-0.182329	7.24146
Inflammasome	Module 1	Netosis	Module 1	3.13936e-24	0.386109	23.5032
LDCD	Module 1	Netosis	Module 1	6.56428e-08	0.207497	7.18281
FasLsignaling	Module 1	Netosis	Module 1	2.54449e-17	0.286255	16.5944
TRAILsignaling	Module 1	Netosis	Module 1	9.15862e-07	0.168344	6.03817
OSIS	Module 2	Netosis	Module 1	7.27439e-06	-0.117709	5.1382
DTSIS	Module 2	Netosis	Module 1	1.15563e-06	-0.178457	5.93718
FasLsignaling	Module 1	Entosis	Module 2	6.76706e-05	0.182782	4.1696
SASP	Module 2	Entosis	Module 2	2.41554e-31	0.447284	30.617
OIS	Module 2	Entosis	Module 2	5.13398e-06	0.184873	5.28955
DTSIS	Module 2	Entosis	Module 2	3.76262e-21	0.373208	20.4245
LDCD	Module 1	Inflammasome	Module 1	8.17023e-29	0.410083	28.0878
FasLsignaling	Module 1	Inflammasome	Module 1	3.57044e-71	0.608953	70.4473
TNFsignaling	Module 1	Inflammasome	Module 1	5.33206e-50	0.508609	49.2731
TRAILsignaling	Module 1	Inflammasome	Module 1	5.54935e-32	0.412736	31.2558
SASP	Module 2	Inflammasome	Module 1	2.3917e-11	0.2619	10.6213
FasLsignaling	Module 1	LDCD	Module 1	2.63117e-21	0.314492	20.5799
TNFsignaling	Module 1	LDCD	Module 1	1.83256e-09	0.200316	8.73694
TRAILsignaling	Module 1	LDCD	Module 1	1.42806e-19	0.318992	18.8453
OSIS	Module 2	LDCD	Module 1	3.75108e-16	-0.317366	15.4258
OIS	Module 2	LDCD	Module 1	5.13135e-11	-0.259968	10.2898
DTSIS	Module 2	LDCD	Module 1	1.03729e-07	-0.196184	6.9841
TNFsignaling	Module 1	FasLsignaling	Module 1	3.892e-53	0.532967	52.4098
TRAILsignaling	Module 1	FasLsignaling	Module 1	2.2121e-99	0.691994	98.6552
OSIS	Module 2	FasLsignaling	Module 1	7.56562e-08	-0.163813	7.12116
TRAILsignaling	Module 1	TNFsignaling	Module 1	1.70555e-32	0.430768	31.7681
OSIS	Module 2	TRAILsignaling	Module 1	1.21267e-09	-0.19718	8.91626
OIS	Module 2	TRAILsignaling	Module 1	6.32564e-06	-0.155857	5.1989
SASP	Module 2	OSIS	Module 2	3.49704e-34	0.438579	33.4563
OIS	Module 2	OSIS	Module 2	4.72391e-208	0.858338	207.326
DTSIS	Module 2	OSIS	Module 2	5.39443e-46	0.469183	45.2681
OIS	Module 2	SASP	Module 2	7.24672e-44	0.489136	43.1399
DTSIS	Module 2	SASP	Module 2	2.52646e-90	0.671733	89.5975
DTSIS	Module 2	OIS	Module 2	1.09171e-49	0.48632	48.9619

## Sheet: Table S5
Table S5. Activation states of biological hallmark pathways in distinct CDS modules by GSVA enrichment analysis.
Module1 high VS module1 low	LogFC	AveExpr	t	Adjusted P.value	B	Module2 high VS module2 low	LogFC	AveExpr	t	Adjusted P.value	B	Module3 high VS module3 low	LogFC	AveExpr	t	Adjusted P.value	B	Module4 high VS module4 low	LogFC	AveExpr	t	Adjusted P.value	B
HALLMARK_INTERFERON_GAMMA_RESPONSE	0.744577	0.0291883	23.6747	9.92563e-55	117.208	HALLMARK_E2F_TARGETS	0.743646	-0.007029	22.5468	3.20538e-51	109.888	HALLMARK_MYC_TARGETS_V2	0.481055	-0.020666	13.8711	4.58559e-33	68.1274	HALLMARK_REACTIVE_OXYGEN_SPECIES_PATHWAY	0.140172	0.0086631	6.65547	1.78661e-09	14.1778
HALLMARK_ALLOGRAFT_REJECTION	0.656216	0.0254171	24.9382	1.87941e-57	124.176	HALLMARK_G2M_CHECKPOINT	0.542063	-0.0089292	16.9495	6.04294e-37	76.3133	HALLMARK_E2F_TARGETS	0.425381	-0.0200576	11.2249	4.747e-24	45.7294	HALLMARK_NOTCH_SIGNALING	0.13771	0.0133199	5.4346	5.29394e-07	7.3438
HALLMARK_INTERFERON_ALPHA_RESPONSE	0.602395	0.026188	13.3423	1.61678e-27	53.2709	HALLMARK_MYC_TARGETS_V2	0.465327	-0.0161229	9.37149	4.42787e-16	27.4552	HALLMARK_MYC_TARGETS_V1	0.371165	-0.0173337	13.1852	9.18015e-31	62.1709	HALLMARK_TNFA_SIGNALING_VIA_NFKB	0.127915	0.00603033	4.87566	6.00346e-06	4.62543
HALLMARK_INFLAMMATORY_RESPONSE	0.528082	0.0350882	17.6089	3.44312e-39	80.9889	HALLMARK_MYC_TARGETS_V1	0.440418	-0.0179255	11.8775	7.62036e-23	43.4722	HALLMARK_MTORC1_SIGNALING	0.337911	-0.00974444	12.1811	2.49939e-27	53.6249	HALLMARK_PROTEIN_SECRETION	0.112702	0.0035298	5.48218	5.29394e-07	7.5874
HALLMARK_IL6_JAK_STAT3_SIGNALING	0.450913	0.0273195	13.6109	3.19839e-28	55.0435	HALLMARK_MTORC1_SIGNALING	0.402033	-0.00089923	11.7595	1.23511e-22	42.7037	HALLMARK_OXIDATIVE_PHOSPHORYLATION	0.291718	-0.00799698	11.4424	9.54831e-25	47.5015	HALLMARK_ADIPOGENESIS	0.109614	0.00478326	6.7832	1.59465e-09	14.9609
HALLMARK_TNFA_SIGNALING_VIA_NFKB	0.428086	0.0297937	10.7833	2.90781e-20	36.4716	HALLMARK_UNFOLDED_PROTEIN_RESPONSE	0.257597	0.000506022	8.15413	6.22083e-13	20.084	HALLMARK_UNFOLDED_PROTEIN_RESPONSE	0.278921	-0.00583728	12.5402	1.5786e-28	56.6539	HALLMARK_ANGIOGENESIS	0.109038	0.0176168	3.4973	0.00134212	-0.906643
HALLMARK_COMPLEMENT	0.424897	0.023726	17.436	7.7156e-39	79.8937	HALLMARK_TNFA_SIGNALING_VIA_NFKB	0.216556	0.00172519	4.79308	1.11548e-05	2.72367	HALLMARK_G2M_CHECKPOINT	0.254019	-0.0169821	7.96764	1.2164e-13	21.4182	HALLMARK_TGF_BETA_SIGNALING	0.104064	0.00818346	4.26591	7.38557e-05	1.96844
HALLMARK_IL2_STAT5_SIGNALING	0.354958	0.0261786	14.062	1.9569e-29	58.017	HALLMARK_EPITHELIAL_MESENCHYMAL_TRANSITION	0.198913	0.00671663	3.80893	0.000374675	-1.10742	HALLMARK_DNA_REPAIR	0.226589	-0.00736605	10.7793	1.50718e-22	42.1471	HALLMARK_ANDROGEN_RESPONSE	0.102355	0.00661409	5.26027	1.16746e-06	6.46747
HALLMARK_REACTIVE_OXYGEN_SPECIES_PATHWAY	0.284034	0.0192695	7.96873	9.44092e-13	18.9712	HALLMARK_UV_RESPONSE_UP	0.141288	0.00117197	6.3925	8.44781e-09	10.2938	HALLMARK_GLYCOLYSIS	0.157486	-0.00294313	6.86466	8.76166e-11	14.4129	HALLMARK_CHOLESTEROL_HOMEOSTASIS	0.093937	0.00415855	4.96323	4.27084e-06	5.0337
HALLMARK_APOPTOSIS	0.229203	0.0133767	8.23612	2.11127e-13	20.5487	HALLMARK_MITOTIC_SPINDLE	0.129596	0.00641734	4.16261	0.000118906	0.187679	HALLMARK_PEROXISOME	0.145837	0.00198597	6.3239	1.98022e-09	11.2628	HALLMARK_ESTROGEN_RESPONSE_EARLY	0.0938362	0.00851799	5.67901	2.24988e-07	8.6152
HALLMARK_KRAS_SIGNALING_UP	0.201107	0.0208414	7.07003	1.41265e-10	13.8578	HALLMARK_HYPOXIA	0.125545	0.00476802	4.90407	7.28094e-06	3.19863	HALLMARK_PANCREAS_BETA_CELLS	0.134055	0.0116506	4.93083	2.41014e-06	4.11738	HALLMARK_FATTY_ACID_METABOLISM	0.0893838	-0.000559988	5.43381	5.29394e-07	7.33976
HALLMARK_EPITHELIAL_MESENCHYMAL_TRANSITION	0.189021	0.0224368	3.66826	0.000624895	-1.69168	HALLMARK_OXIDATIVE_PHOSPHORYLATION	0.119072	-0.00702483	3.04255	0.00453183	-3.5733	HALLMARK_UV_RESPONSE_UP	0.122056	7.3084e-05	7.33909	6.52692e-12	17.3348	HALLMARK_UV_RESPONSE_DN	0.0801399	0.0104196	3.58197	0.00103573	-0.616386
HALLMARK_APICAL_JUNCTION	0.186075	0.0141419	7.35958	2.98381e-11	15.471	HALLMARK_PI3K_AKT_MTOR_SIGNALING	0.116768	0.00173824	4.30375	7.44999e-05	0.730729	HALLMARK_SPERMATOGENESIS	0.103303	-0.00786057	5.90795	1.7299e-08	8.97798	HALLMARK_MITOTIC_SPINDLE	0.0771465	0.00327973	4.40054	4.36476e-05	2.5269
HALLMARK_ANGIOGENESIS	0.154002	0.0307676	2.88158	0.00719138	-4.1277	HALLMARK_DNA_REPAIR	0.116481	-0.00851953	3.7574	0.000436699	-1.2881	HALLMARK_ADIPOGENESIS	0.0601491	0.00607488	2.97473	0.00414397	-3.24883	HALLMARK_ESTROGEN_RESPONSE_LATE	0.0763239	0.00379156	5.04953	3.06351e-06	5.44247
HALLMARK_HYPOXIA	0.135005	0.0148756	5.15306	2.16944e-06	4.20924	HALLMARK_SPERMATOGENESIS	0.0885866	-0.00480555	3.70856	0.000503726	-1.45741	HALLMARK_PI3K_AKT_MTOR_SIGNALING	0.059629	0.003918	3.12943	0.00257878	-2.78942	HALLMARK_HEME_METABOLISM	0.0671091	0.00300942	6.05204	3.41218e-08	10.6502
HALLMARK_PROTEIN_SECRETION	0.133601	-9.50231e-05	3.83555	0.000365336	-1.10843	HALLMARK_PEROXISOME	0.0872499	0.00616458	2.86873	0.00749206	-4.06429	HALLMARK_CHOLESTEROL_HOMEOSTASIS	0.03066	0.00285537	1.23297	0.260079	-6.85876	HALLMARK_INFLAMMATORY_RESPONSE	0.0546519	0.020622	2.24886	0.0461788	-4.4064
HALLMARK_ANDROGEN_RESPONSE	0.127899	0.00957064	3.56012	0.000886811	-2.05686	HALLMARK_COMPLEMENT	0.0782831	0.0116719	2.13121	0.0504389	-5.85004	HALLMARK_FATTY_ACID_METABOLISM	0.0220148	-0.000959064	1.07042	0.324109	-7.04534	HALLMARK_HEDGEHOG_SIGNALING	0.0482778	0.00888832	2.08467	0.0626399	-4.75615
HALLMARK_COAGULATION	0.112428	0.0173427	3.87903	0.000323669	-0.95323	HALLMARK_INTERFERON_GAMMA_RESPONSE	0.0666752	0.0318865	1.16793	0.313426	-7.41967	HALLMARK_KRAS_SIGNALING_DN	0.0213182	0.00332701	1.0846	0.324109	-7.0301	HALLMARK_KRAS_SIGNALING_UP	0.0438224	0.0153267	2.41579	0.0316074	-4.02421
HALLMARK_MYOGENESIS	0.112159	0.0155311	3.2874	0.00211183	-2.93559	HALLMARK_GLYCOLYSIS	0.0655755	-0.00286362	2.03026	0.0609607	-6.05589	HALLMARK_REACTIVE_OXYGEN_SPECIES_PATHWAY	0.0150679	0.00480061	0.545546	0.623136	-7.46878	HALLMARK_MYOGENESIS	0.0416449	0.00741587	2.18963	0.0517714	-4.53556
HALLMARK_APICAL_SURFACE	0.109083	0.0142635	3.54142	0.000913649	-2.11906	HALLMARK_ALLOGRAFT_REJECTION	0.0383637	0.0162157	0.771716	0.525424	-7.80363	HALLMARK_ESTROGEN_RESPONSE_LATE	0.00623649	0.0058264	0.324007	0.777227	-7.5651	HALLMARK_IL2_STAT5_SIGNALING	0.040041	0.0139111	2.16577	0.0530696	-4.58666
HALLMARK_NOTCH_SIGNALING	0.104571	0.00587441	2.24999	0.038956	-5.69578	HALLMARK_PANCREAS_BETA_CELLS	0.0306634	0.00075263	0.861182	0.47604	-7.73051	HALLMARK_XENOBIOTIC_METABOLISM	0.00296162	0.00341828	0.165775	0.868436	-7.60387	HALLMARK_BILE_ACID_METABOLISM	0.0357848	0.00507678	2.40686	0.0316074	-4.04533
HALLMARK_P53_PATHWAY	0.104124	0.00726703	3.95773	0.000250765	-0.668599	HALLMARK_IL2_STAT5_SIGNALING	0.0160974	0.0168706	0.482017	0.685234	-7.9857	HALLMARK_HYPOXIA	-0.00428992	0.00547797	-0.235194	0.830821	-7.58994	HALLMARK_COAGULATION	0.0308225	0.0131149	1.77785	0.115166	-5.33972
HALLMARK_HEME_METABOLISM	0.102855	0.00562242	4.96094	4.90728e-06	3.35879	HALLMARK_APICAL_JUNCTION	0.0108157	0.00554515	0.403639	0.730836	-8.02054	HALLMARK_MITOTIC_SPINDLE	-0.0184579	0.00404888	-0.786595	0.469658	-7.30834	HALLMARK_PI3K_AKT_MTOR_SIGNALING	0.0306522	0.00465714	2.0002	0.0741855	-4.92591
HALLMARK_CHOLESTEROL_HOMEOSTASIS	0.0997574	0.0106201	3.05994	0.00427844	-3.6211	HALLMARK_P53_PATHWAY	0.00564433	0.00415858	0.202176	0.840022	-8.08183	HALLMARK_PROTEIN_SECRETION	-0.0227672	0.00939346	-0.811632	0.463989	-7.28836	HALLMARK_WNT_BETA_CATENIN_SIGNALING	0.027051	-0.0112632	1.27168	0.291502	-6.10181
HALLMARK_HEDGEHOG_SIGNALING	0.0839788	0.0136009	2.22428	0.0403305	-5.75197	HALLMARK_KRAS_SIGNALING_DN	-0.00569157	0.00247395	-0.210016	0.840022	-8.08021	HALLMARK_P53_PATHWAY	-0.0315003	0.00867834	-1.55285	0.148073	-6.41555	HALLMARK_INTERFERON_ALPHA_RESPONSE	0.0258239	0.0143895	0.778484	0.507716	-6.60226
HALLMARK_TGF_BETA_SIGNALING	0.053499	0.00696292	1.32731	0.238662	-7.32237	HALLMARK_IL6_JAK_STAT3_SIGNALING	-0.0110517	0.00741021	-0.266089	0.823431	-8.0668	HALLMARK_WNT_BETA_CATENIN_SIGNALING	-0.0476299	-0.0131879	-1.77895	0.0952138	-6.04182	HALLMARK_XENOBIOTIC_METABOLISM	0.0229271	0.00298448	1.64237	0.148698	-5.56826
HALLMARK_XENOBIOTIC_METABOLISM	0.0127787	-0.000380255	0.573264	0.644558	-8.03823	HALLMARK_ESTROGEN_RESPONSE_LATE	-0.0206871	0.00472044	-0.729174	0.542907	-7.83561	HALLMARK_HEME_METABOLISM	-0.0488846	0.00379711	-3.51589	0.000734982	-1.54644	HALLMARK_P53_PATHWAY	0.0185581	0.00224788	1.16845	0.328591	-6.22639
HALLMARK_PEROXISOME	0.012631	0.00733046	0.385071	0.745381	-8.12873	HALLMARK_INFLAMMATORY_RESPONSE	-0.0265865	0.0200849	-0.590151	0.622905	-7.92754	HALLMARK_APICAL_SURFACE	-0.0664708	0.00103904	-2.86689	0.00565711	-3.55603	HALLMARK_IL6_JAK_STAT3_SIGNALING	0.0172768	0.0109095	0.731779	0.52799	-6.6372
HALLMARK_PI3K_AKT_MTOR_SIGNALING	0.0122751	0.00157809	0.474985	0.705997	-8.08991	HALLMARK_KRAS_SIGNALING_UP	-0.0296353	0.0176009	-0.87023	0.47604	-7.72268	HALLMARK_COAGULATION	-0.0722815	0.0132417	-3.29047	0.00153985	-2.2879	HALLMARK_APICAL_JUNCTION	0.0155918	0.00258514	1.00305	0.38573	-6.40413
HALLMARK_ADIPOGENESIS	0.0100507	0.00269226	0.358128	0.750713	-8.13879	HALLMARK_INTERFERON_ALPHA_RESPONSE	-0.0343321	0.0235329	-0.583078	0.622905	-7.9317	HALLMARK_BILE_ACID_METABOLISM	-0.0850846	0.00438152	-4.66967	7.33604e-06	2.94526	HALLMARK_APICAL_SURFACE	0.0124351	0.0049154	0.690619	0.544568	-6.66621
HALLMARK_UV_RESPONSE_UP	0.00314186	-0.00678017	0.121931	0.921526	-8.19574	HALLMARK_APICAL_SURFACE	-0.0503642	0.00590622	-1.76157	0.105188	-6.55716	HALLMARK_ESTROGEN_RESPONSE_EARLY	-0.0978243	0.0064309	-4.68968	6.92557e-06	3.03309	HALLMARK_PEROXISOME	0.0104678	0.00589056	0.580497	0.597691	-6.73559
HALLMARK_MITOTIC_SPINDLE	0.00269287	-0.00105623	0.0866309	0.931065	-8.19944	HALLMARK_ANDROGEN_RESPONSE	-0.0690807	0.0157828	-1.89559	0.0806955	-6.31565	HALLMARK_TGF_BETA_SIGNALING	-0.10702	0.00879212	-3.48673	0.000793398	-1.64493	HALLMARK_UV_RESPONSE_UP	0.00826104	-0.000206347	0.604437	0.593277	-6.72153
HALLMARK_ESTROGEN_RESPONSE_EARLY	-0.0128916	0.00769358	-0.405938	0.744881	-8.12044	HALLMARK_TGF_BETA_SIGNALING	-0.0873974	0.0135029	-2.12179	0.0504389	-5.86966	HALLMARK_ANDROGEN_RESPONSE	-0.11613	0.0127765	-4.44766	1.91801e-05	1.99289	HALLMARK_HYPOXIA	0.00718211	0.00652448	0.477328	0.659717	-6.78969
HALLMARK_KRAS_SIGNALING_DN	-0.0174439	0.00811253	-0.666861	0.602083	-7.98003	HALLMARK_APOPTOSIS	-0.087934	0.011686	-2.80087	0.00888821	-4.24886	HALLMARK_COMPLEMENT	-0.121376	0.0115249	-4.87128	3.08266e-06	3.84525	HALLMARK_COMPLEMENT	0.000916078	0.00946242	0.045848	0.963449	-6.90163
HALLMARK_FATTY_ACID_METABOLISM	-0.0181829	0.00891181	-0.637414	0.610114	-7.99928	HALLMARK_HEDGEHOG_SIGNALING	-0.105078	0.0131834	-2.52471	0.0189343	-4.95813	HALLMARK_EPITHELIAL_MESENCHYMAL_TRANSITION	-0.135541	0.0123289	-3.64726	0.00048133	-1.09333	HALLMARK_APOPTOSIS	-0.00717727	0.0075461	-0.401699	0.702112	-6.82265
HALLMARK_GLYCOLYSIS	-0.023404	-0.0108506	-0.693765	0.59605	-7.96168	HALLMARK_BILE_ACID_METABOLISM	-0.107824	0.00423657	-4.27734	7.87873e-05	0.628003	HALLMARK_APICAL_JUNCTION	-0.136175	0.00190857	-7.21959	1.13709e-11	16.5854	HALLMARK_UNFOLDED_PROTEIN_RESPONSE	-0.0160974	-0.00357907	-0.810667	0.497531	-6.57692
HALLMARK_UV_RESPONSE_DN	-0.0332984	0.00417951	-0.814385	0.520681	-7.87057	HALLMARK_HEME_METABOLISM	-0.116052	0.00476594	-5.91328	7.49268e-08	7.87209	HALLMARK_ANGIOGENESIS	-0.137567	0.0241806	-3.53315	0.000711178	-1.48777	HALLMARK_DNA_REPAIR	-0.0187309	-0.00770237	-1.06018	0.361943	-6.34579
HALLMARK_BILE_ACID_METABOLISM	-0.0397219	0.00783474	-1.49905	0.178532	-7.08125	HALLMARK_REACTIVE_OXYGEN_SPECIES_PATHWAY	-0.117433	0.00365986	-3.30678	0.00198609	-2.77762	HALLMARK_APOPTOSIS	-0.143475	0.00721243	-6.28804	2.32397e-09	11.061	HALLMARK_PANCREAS_BETA_CELLS	-0.0230411	0.00788024	-1.06673	0.361943	-6.3389
HALLMARK_ESTROGEN_RESPONSE_LATE	-0.0505207	0.006277	-1.88928	0.0817961	-6.4278	HALLMARK_ESTROGEN_RESPONSE_EARLY	-0.124428	0.00959953	-4.73444	1.35665e-05	2.47607	HALLMARK_TNFA_SIGNALING_VIA_NFKB	-0.155317	0.00807447	-4.971	2.06548e-06	4.30253	HALLMARK_OXIDATIVE_PHOSPHORYLATION	-0.0247778	-0.00450615	-1.09099	0.361943	-6.31299
HALLMARK_UNFOLDED_PROTEIN_RESPONSE	-0.0683287	-0.00477617	-1.91595	0.0791975	-6.37785	HALLMARK_CHOLESTEROL_HOMEOSTASIS	-0.125661	-0.000101175	-3.95623	0.000232739	-0.579644	HALLMARK_IL2_STAT5_SIGNALING	-0.159098	0.0157092	-7.22153	1.13709e-11	16.5975	HALLMARK_SPERMATOGENESIS	-0.0329588	-0.00390649	-2.44989	0.0304515	-3.94284
HALLMARK_OXIDATIVE_PHOSPHORYLATION	-0.086846	-0.0111995	-2.09424	0.0538531	-6.02674	HALLMARK_WNT_BETA_CATENIN_SIGNALING	-0.13114	-0.00386712	-3.91908	0.000257452	-0.714332	HALLMARK_MYOGENESIS	-0.171216	0.00577966	-7.48438	2.76518e-12	18.2577	HALLMARK_GLYCOLYSIS	-0.0372435	-0.00472781	-1.97352	0.0765044	-4.97811
HALLMARK_MTORC1_SIGNALING	-0.098204	-0.0156876	-2.28069	0.0371685	-5.62791	HALLMARK_XENOBIOTIC_METABOLISM	-0.132407	0.00719014	-5.41817	7.27414e-07	5.50241	HALLMARK_IL6_JAK_STAT3_SIGNALING	-0.195422	0.0163475	-7.04987	2.94188e-11	15.5364	HALLMARK_INTERFERON_GAMMA_RESPONSE	-0.0387649	0.0188495	-1.22796	0.305574	-6.15585
HALLMARK_SPERMATOGENESIS	-0.111925	-0.00522079	-4.72847	1.29873e-05	2.36234	HALLMARK_ADIPOGENESIS	-0.133746	0.00919077	-4.69804	1.50063e-05	2.32357	HALLMARK_KRAS_SIGNALING_UP	-0.195466	0.0187104	-9.47256	3.46712e-18	32.0671	HALLMARK_KRAS_SIGNALING_DN	-0.0397736	0.00510508	-2.62238	0.0195357	-3.51422
HALLMARK_DNA_REPAIR	-0.129892	-0.0131925	-4.04614	0.000186639	-0.343207	HALLMARK_PROTEIN_SECRETION	-0.142173	0.00867744	-3.97483	0.000226137	-0.511808	HALLMARK_HEDGEHOG_SIGNALING	-0.199932	0.00795728	-7.26693	9.61646e-12	16.8811	HALLMARK_ALLOGRAFT_REJECTION	-0.0842606	0.011613	-2.96885	0.00744345	-2.56772
HALLMARK_WNT_BETA_CATENIN_SIGNALING	-0.143774	-0.00785602	-4.23531	9.25755e-05	0.372902	HALLMARK_UV_RESPONSE_DN	-0.151847	0.013508	-4.03587	0.000186745	-0.287318	HALLMARK_NOTCH_SIGNALING	-0.224781	0.00936068	-7.18918	1.29769e-11	16.3961	HALLMARK_MYC_TARGETS_V2	-0.0907973	-0.0229577	-2.73432	0.0146884	-3.22087
HALLMARK_MYC_TARGETS_V2	-0.22166	-0.0328763	-3.81602	0.000377311	-1.17767	HALLMARK_COAGULATION	-0.164248	0.0133068	-6.27639	1.39766e-08	9.69616	HALLMARK_ALLOGRAFT_REJECTION	-0.230984	0.0104531	-6.8548	8.84151e-11	14.3537	HALLMARK_MYC_TARGETS_V1	-0.0950612	-0.0118282	-3.70951	0.00067611	-0.166649
HALLMARK_MYC_TARGETS_V1	-0.243594	-0.0293336	-5.64424	2.22662e-07	6.48895	HALLMARK_MYOGENESIS	-0.187696	0.00438453	-6.1446	2.516e-08	9.02611	HALLMARK_INTERFERON_GAMMA_RESPONSE	-0.234307	0.017712	-6.10121	6.16141e-09	10.0241	HALLMARK_EPITHELIAL_MESENCHYMAL_TRANSITION	-0.0980817	0.0124891	-3.21111	0.0035089	-1.83862
HALLMARK_E2F_TARGETS	-0.25098	-0.0294459	-4.32859	6.6712e-05	0.735823	HALLMARK_FATTY_ACID_METABOLISM	-0.192593	0.00234199	-6.80254	1.05348e-09	12.4567	HALLMARK_UV_RESPONSE_DN	-0.2444	0.0111623	-8.85476	2.94979e-16	27.5577	HALLMARK_G2M_CHECKPOINT	-0.116339	-0.012109	-4.48965	3.13692e-05	2.90535
HALLMARK_G2M_CHECKPOINT	-0.281577	-0.0196825	-6.74803	7.76179e-10	12.1063	HALLMARK_NOTCH_SIGNALING	-0.248497	0.0208974	-5.56254	3.91387e-07	6.17873	HALLMARK_INFLAMMATORY_RESPONSE	-0.250528	0.0180707	-8.48863	3.63664e-15	24.9734	HALLMARK_MTORC1_SIGNALING	-0.118095	-0.00395091	-4.80321	7.85482e-06	4.2927
HALLMARK_PANCREAS_BETA_CELLS	-0.294111	0.0009897	-8.55217	3.47294e-14	22.4421	HALLMARK_ANGIOGENESIS	-0.386788	0.0278256	-7.63747	1.10217e-11	17.0874	HALLMARK_INTERFERON_ALPHA_RESPONSE	-0.25507	0.0104617	-6.27391	2.41086e-09	10.9817	HALLMARK_E2F_TARGETS	-0.210991	-0.0138176	-6.37161	6.84465e-09	12.4827

## Sheet: Table S6
Table S6. Clinicopathological information, quantification of CDS features, CDScluster, genecluster and CDSI of LUAD patients from the LuMMD cohort.
Study	SampleID	Age	Gender	Smoking status	TNM stage	EGFR	KRAS	OS time	OS status	DFS time	DFS status	IA	EA	Necroptosis	Pyroptosis	Anoikis	MA	CMA	MI	Ferroptosis	Parthanatos	Netosis	Entosis	Inflamasome	LDCD	FasLsignaling	TNFsignaling	TRAILsignaling	OSIS	SASP	OIS	DTSIS	CDS cluster	Gene cluster	CDSI	CDSI level
GSE31210	GSM773616	50	Male	Ever-smoker	I	Wildtype	Wildtype	1806	0	1806	0	0.488903	0.312474	0.518178	0.303249	0.217822	0.456483	0.382202	0.422395	0.414239	0.658638	0.165828	0.35603	0.253321	0.390548	0.198824	0.379896	0.45225	0.402949	0.455612	0.48781	0.444057	B	B	-46.8993	Low
GSE31210	GSM773630	59	Male	Ever-smoker	I	Wildtype	Wildtype	1154	0	1154	0	0.459266	0.306564	0.521446	0.311373	0.183302	0.430199	0.357761	0.407447	0.443624	0.628498	0.147062	0.312158	0.231221	0.314568	0.407695	0.313065	0.469231	0.392578	0.491145	0.476609	0.502714	B	B	-43.8792	Low
GSE31210	GSM773674	60	Male	Ever-smoker	II	Mutant	NA	1041	0	1041	0	0.446922	0.409582	0.595045	0.396636	0.196185	0.429197	0.399942	0.404919	0.248607	0.623312	0.223193	0.491869	0.409359	0.399953	0.339629	0.425784	0.480476	0.327783	0.469433	0.456325	0.504174	B	B	-42.7769	Low
GSE31210	GSM773601	61	Male	Ever-smoker	II	Wildtype	Wildtype	1475	0	1475	0	0.474961	0.376441	0.568436	0.376572	0.242215	0.425832	0.349258	0.422771	0.351735	0.695353	0.0970371	0.388265	0.315208	0.371788	0.265533	0.427426	0.466687	0.365034	0.468836	0.460747	0.446839	B	B	-40.076	Low
GSE31210	GSM773552	60	Male	Ever-smoker	II	NA	Mutant	639	1	590	1	0.443341	0.323466	0.557141	0.308875	0.264793	0.419034	0.356612	0.42586	0.348528	0.599348	0.179578	0.421799	0.283964	0.339418	0.368307	0.373239	0.404629	0.30613	0.424073	0.412847	0.490053	B	B	-37.5859	Low
GSE31210	GSM773621	53	Male	Ever-smoker	I	Wildtype	Wildtype	1597	0	1597	0	0.455902	0.324983	0.499347	0.322681	0.305873	0.412313	0.371075	0.405364	0.369773	0.678601	0.21169	0.42902	0.322416	0.410372	0.285245	0.368621	0.382021	0.309146	0.444033	0.371529	0.479227	B	B	-37.4915	Low
GSE31210	GSM773659	52	Female	Never-smoker	I	Mutant	NA	2263	1	1242	1	0.502476	0.255241	0.464612	0.352288	0.319166	0.416179	0.406208	0.423611	0.46678	0.627219	0.105551	0.403512	0.299995	0.538906	0.101615	0.366009	0.303262	0.404866	0.478685	0.502686	0.467951	C	B	-36.967	Low
GSE31210	GSM773581	64	Male	Ever-smoker	I	Wildtype	Wildtype	1044	0	297	1	0.478654	0.296268	0.56286	0.225345	0.263482	0.453616	0.381753	0.424066	0.324399	0.668285	0.236332	0.411532	0.327962	0.389239	0.28632	0.4026	0.390295	0.354501	0.438748	0.400084	0.458258	B	B	-36.3597	Low
GSE31210	GSM773573	69	Male	Ever-smoker	II	Wildtype	Wildtype	221	1	99	1	0.424584	0.373294	0.542925	0.315355	0.206562	0.449069	0.407444	0.413321	0.388752	0.601777	0.153828	0.44837	0.360088	0.423777	0.287374	0.364776	0.515439	0.308512	0.419397	0.353712	0.331418	B	B	-35.4275	Low
GSE31210	GSM773604	46	Male	Ever-smoker	II	Wildtype	Wildtype	1275	0	318	0	0.452838	0.451548	0.63227	0.441471	0.244734	0.41856	0.350387	0.384655	0.351181	0.648077	0.239935	0.433864	0.394946	0.41151	0.363391	0.447211	0.556176	0.309741	0.485906	0.398356	0.401724	B	B	-34.7392	Low
GSE31210	GSM773658	52	Male	Never-smoker	I	Mutant	NA	1229	1	495	1	0.439319	0.213068	0.402839	0.209426	0.256143	0.424001	0.403413	0.410269	0.4544	0.660158	0.0803072	0.397162	0.168358	0.387249	0.0380881	0.333617	0.19585	0.370798	0.486391	0.440311	0.497171	C	B	-33.2772	Low
GSE31210	GSM773586	68	Male	Ever-smoker	I	Wildtype	Wildtype	2976	0	1144	1	0.442128	0.307097	0.485146	0.229513	0.278245	0.452902	0.366309	0.42155	0.39734	0.598471	0.0557675	0.388662	0.247277	0.381157	0.254674	0.328133	0.401619	0.25591	0.391708	0.329921	0.409022	B	B	-32.5063	Low
GSE31210	GSM773560	60	Male	Ever-smoker	II	NA	Mutant	1142	0	1142	0	0.462358	0.303979	0.535795	0.327646	0.245352	0.410944	0.381969	0.374014	0.367007	0.603151	0.28893	0.454891	0.325273	0.366998	0.187753	0.387076	0.390782	0.313951	0.481378	0.39314	0.4524	B	B	-32.1672	Low
GSE31210	GSM773559	64	Male	Ever-smoker	II	NA	Mutant	3067	0	3067	0	0.462732	0.366037	0.561685	0.233556	0.242673	0.438508	0.383325	0.40909	0.340763	0.620649	0.217985	0.474094	0.391366	0.412995	0.335545	0.404431	0.4665	0.324391	0.435485	0.397486	0.459134	B	B	-30.3829	Low
GSE31210	GSM773603	60	Male	Ever-smoker	II	Wildtype	Wildtype	636	0	636	0	0.417641	0.246856	0.477299	0.179691	0.289364	0.454543	0.399109	0.417046	0.469509	0.593415	0.0307929	0.436141	0.210713	0.359414	-0.085486	0.338058	0.254216	0.286728	0.434475	0.381634	0.365612	C	B	-28.8704	Low
GSE31210	GSM773555	61	Male	Ever-smoker	I	NA	Mutant	1189	0	538	1	0.470806	0.351588	0.591427	0.301044	0.297815	0.434365	0.363567	0.437885	0.356573	0.632457	0.0808376	0.394716	0.295581	0.374806	0.373021	0.409694	0.530677	0.347812	0.434893	0.41071	0.406316	B	B	-28.6023	Low
GSE31210	GSM773613	62	Female	Ever-smoker	I	Wildtype	Wildtype	2009	0	2009	0	0.476199	0.370091	0.55056	0.331229	0.323315	0.391836	0.368333	0.39083	0.278694	0.640928	0.1981	0.343656	0.352229	0.381078	0.354362	0.397151	0.446596	0.344555	0.461277	0.457802	0.467145	B	B	-28.4111	Low
GSE31210	GSM773600	62	Male	Ever-smoker	II	Wildtype	Wildtype	2048	0	2048	0	0.461765	0.310092	0.475575	0.277832	0.272226	0.411551	0.377655	0.381541	0.373489	0.654224	0.122208	0.376476	0.342108	0.408319	0.139845	0.352432	0.327834	0.396471	0.432384	0.48512	0.420016	B	B	-28.1131	Low
GSE31210	GSM773649	59	Female	Never-smoker	II	Mutant	NA	2687	0	825	1	0.481144	0.339938	0.520853	0.452075	0.299169	0.420725	0.398736	0.413379	0.4084	0.59601	0.239839	0.425521	0.403348	0.436888	0.256621	0.376549	0.401251	0.290111	0.410897	0.390921	0.412814	B	B	-27.6229	Low
GSE19188	GSM475676	NA	NA	NA	NA	NA	NA	NA	NA	NA	NA	0.399685	0.259368	0.529212	0.240901	0.281908	0.429707	0.358504	0.410112	0.393475	0.622936	0.0901284	0.476277	0.24202	0.350525	0.23623	0.373041	0.396215	0.3349	0.403121	0.395193	0.404323	B	B	-27.5997	Low
GSE31210	GSM773628	63	Male	Ever-smoker	I	Wildtype	Wildtype	1256	0	1256	0	0.446055	0.269196	0.436749	0.183297	0.307812	0.422109	0.39807	0.399227	0.34968	0.553145	0.145663	0.406912	0.185743	0.338981	0.1422	0.356683	0.314061	0.375967	0.405198	0.48852	0.458114	C	B	-27.5964	Low
GSE31210	GSM773697	56	Male	Ever-smoker	I	Mutant	NA	1998	0	1998	0	0.408986	0.314318	0.53953	0.113421	0.324547	0.413133	0.386827	0.405141	0.373876	0.591163	0.149568	0.400399	0.219689	0.362382	0.179383	0.383518	0.47071	0.318803	0.429568	0.376925	0.380869	A	B	-27.5946	Low
GSE31210	GSM773651	64	Male	Ever-smoker	II	Mutant	NA	2668	0	1725	1	0.410458	0.157297	0.391155	0.137279	0.256001	0.446087	0.355484	0.363832	0.425051	0.688083	0.141969	0.467967	0.110806	0.340542	-0.0195965	0.277595	0.199291	0.320728	0.413727	0.419309	0.462662	C	B	-27.3542	Low
GSE31210	GSM773565	67	Male	Never-smoker	I	NA	Mutant	2191	0	2191	0	0.449781	0.398561	0.58602	0.423146	0.2804	0.427404	0.397784	0.435956	0.367426	0.625922	0.177819	0.508503	0.38293	0.350433	0.329747	0.423229	0.569684	0.308168	0.427337	0.393513	0.350297	B	B	-26.6855	Low
GSE19188	GSM475670	NA	NA	NA	NA	NA	NA	NA	NA	NA	NA	0.431534	0.217737	0.502228	0.12939	0.227591	0.432511	0.367015	0.371436	0.349852	0.631061	0.115833	0.504111	0.151431	0.31891	0.175715	0.358755	0.30174	0.365147	0.424815	0.473406	0.428707	C	B	-26.68	Low
GSE50081	GSM1213837	74	Female	Ever-smoker	I	NA	NA	2778	1	2777	0	0.439225	0.308749	0.501216	0.373995	0.244227	0.411829	0.422978	0.370269	0.326915	0.657103	0.186436	0.510924	0.270196	0.35394	0.20534	0.344811	0.421071	0.300227	0.454474	0.405956	0.442779	B	B	-25.9795	Low
GSE31210	GSM773599	49	Female	Ever-smoker	II	Wildtype	Wildtype	1916	0	1916	0	0.437617	0.272355	0.502107	0.220265	0.310322	0.419986	0.339784	0.393337	0.38042	0.560401	0.0871962	0.36361	0.275632	0.396979	0.123654	0.360533	0.333887	0.305198	0.417887	0.437965	0.420054	C	B	-25.3325	Low
GSE31210	GSM773558	59	Male	Ever-smoker	II	NA	Mutant	1856	0	1856	0	0.371403	0.156205	0.423266	0.0663338	0.288804	0.470729	0.362721	0.375857	0.443563	0.601784	-0.00672825	0.348537	0.14585	0.300505	-0.131712	0.331565	0.342067	0.309998	0.409285	0.356654	0.368013	C	B	-25.3225	Low
GSE31210	GSM773683	64	Female	Never-smoker	I	Mutant	NA	2913	0	2913	0	0.408582	0.270179	0.508793	0.127037	0.304001	0.434228	0.397307	0.401963	0.359023	0.662676	0.169565	0.446792	0.157474	0.342252	0.275008	0.357122	0.352218	0.286422	0.374392	0.350728	0.426536	A	B	-25.1906	Low
GSE12667	GSM318073	NA	Female	Ever-smoker	NA	NA	NA	NA	NA	NA	NA	0.406446	0.34529	0.560785	0.273096	0.162017	0.423784	0.399901	0.374909	0.414023	0.596094	0.163179	0.385273	0.297463	0.312214	0.250974	0.414431	0.532583	0.299291	0.417259	0.352652	0.438601	B	B	-25.091	Low
GSE31210	GSM773575	68	Male	Ever-smoker	II	Wildtype	Wildtype	346	1	163	1	0.435536	0.32302	0.54537	0.26733	0.261805	0.423606	0.421208	0.407956	0.38069	0.691121	0.203245	0.392136	0.340378	0.423139	0.147823	0.385106	0.38532	0.313652	0.397149	0.446229	0.412293	B	B	-24.8915	Low
GSE12667	GSM318141	NA	Male	Ever-smoker	NA	NA	NA	NA	NA	NA	NA	0.451381	0.162914	0.441606	0.238311	0.35831	0.390937	0.378092	0.320817	0.4711	0.594615	0.147089	0.399481	0.233913	0.289358	-0.00904906	0.311158	0.253355	0.348946	0.407351	0.431005	0.391462	C	B	-24.8527	Low
GSE19188	GSM475715	NA	Male	NA	NA	NA	NA	2396	1	NA	NA	0.451172	0.402342	0.586547	0.331994	0.23304	0.417143	0.36206	0.396251	0.357026	0.678357	0.175652	0.454255	0.378148	0.388362	0.333546	0.414104	0.476972	0.356674	0.464256	0.429779	0.399197	B	B	-24.8169	Low
GSE12667	GSM318075	NA	Male	Ever-smoker	NA	NA	NA	NA	NA	NA	NA	0.47092	0.221322	0.463132	0.204403	0.346741	0.440989	0.423334	0.366668	0.445176	0.697815	0.150477	0.446537	0.175739	0.337723	0.038564	0.355725	0.268983	0.37478	0.437349	0.464288	0.472048	C	B	-24.8057	Low
GSE10799	GSM272761	NA	Female	NA	NA	NA	NA	NA	NA	NA	NA	0.444031	0.341259	0.52658	0.270454	0.296548	0.448869	0.384413	0.441771	0.425968	0.707011	0.223499	0.470849	0.250417	0.37793	0.235206	0.349167	0.444309	0.335818	0.457758	0.422526	0.43442	B	B	-24.4945	Low
GSE19188	GSM475765	NA	Female	NA	NA	NA	NA	1401	1	NA	NA	0.429262	0.273438	0.487601	0.239097	0.273143	0.450205	0.379241	0.40278	0.406326	0.685848	0.199689	0.474063	0.222718	0.386304	0.0477737	0.388341	0.337673	0.378789	0.400394	0.458512	0.410241	C	B	-24.2979	Low
GSE31210	GSM773703	55	Female	Never-smoker	I	Mutant	NA	1822	0	1822	0	0.475391	0.259987	0.498716	0.209185	0.328043	0.388397	0.404192	0.393317	0.36438	0.628346	-0.000649469	0.263309	0.29447	0.330429	0.0457943	0.387099	0.454601	0.425641	0.376105	0.494685	0.39419	C	B	-23.9169	Low
GSE10799	GSM272764	NA	Male	NA	NA	NA	NA	NA	NA	NA	NA	0.424464	0.323205	0.502033	0.199159	0.234007	0.423907	0.397531	0.377466	0.304865	0.653214	0.0887189	0.318674	0.318492	0.293438	0.271481	0.379114	0.449359	0.365459	0.456247	0.42487	0.415733	B	B	-23.2949	Low
GSE31210	GSM773716	65	Female	Ever-smoker	I	Mutant	NA	1856	0	1856	0	0.444204	0.264936	0.478331	0.1557	0.256436	0.378475	0.340785	0.313772	0.289735	0.715865	0.114263	0.430552	0.262976	0.358311	0.229169	0.345412	0.339456	0.368593	0.435822	0.478395	0.433179	C	B	-23.2246	Low
GSE31210	GSM773563	53	Male	Ever-smoker	I	NA	Mutant	2014	0	2014	0	0.473815	0.366258	0.59909	0.28076	0.239441	0.41963	0.375275	0.431094	0.307281	0.602366	0.162943	0.413714	0.270292	0.36849	0.402927	0.397708	0.581035	0.356029	0.46139	0.438961	0.428855	B	B	-23.1756	Low
GSE31210	GSM773665	63	Male	Ever-smoker	I	Mutant	NA	630	1	463	1	0.480894	0.41033	0.60791	0.357962	0.255385	0.438154	0.410728	0.410593	0.36771	0.644778	0.18937	0.436815	0.458286	0.433509	0.392164	0.447766	0.534059	0.294601	0.425957	0.397701	0.412255	B	B	-23.1323	Low
GSE50081	GSM1213695	63	Female	Ever-smoker	II	NA	NA	2132	0	2133	0	0.421928	0.41371	0.576201	0.361588	0.244374	0.38996	0.408521	0.377299	0.290644	0.672768	0.187901	0.464405	0.363821	0.375309	0.339134	0.403622	0.447994	0.355118	0.468516	0.434922	0.397238	B	B	-23.101	Low
GSE50081	GSM1213676	71	Male	Ever-smoker	I	NA	NA	1580	1	1517	1	0.399827	0.238167	0.4997	0.247444	0.202739	0.385419	0.397388	0.423526	0.366491	0.631564	0.110381	0.431902	0.202198	0.295502	0.124267	0.382634	0.374191	0.364494	0.424259	0.487771	0.475004	C	B	-22.9606	Low
GSE50081	GSM1213677	44	Female	Never-smoker	I	NA	NA	2270	0	2270	0	0.445506	0.233648	0.473207	0.267784	0.265697	0.433366	0.386121	0.370364	0.400352	0.732031	0.0506818	0.396841	0.225679	0.351438	0.109522	0.354879	0.286955	0.348315	0.409685	0.400904	0.404044	C	B	-22.8349	Low
GSE10245	GSM258571	59	Male	Ever-smoker	I	NA	NA	1752	0	1752	0	0.439277	0.384693	0.604741	0.351535	0.201699	0.433739	0.413552	0.378819	0.316689	0.698036	0.140798	0.532153	0.319373	0.406663	0.397826	0.407212	0.528236	0.329378	0.45105	0.404093	0.399185	B	B	-22.4321	Low
GSE12667	GSM318126	NA	Female	NA	NA	NA	NA	NA	NA	NA	NA	0.454871	0.324787	0.518286	0.294119	0.290873	0.450811	0.373325	0.384169	0.339242	0.666972	0.119434	0.387922	0.349674	0.456185	0.20184	0.390901	0.361003	0.346783	0.47289	0.457227	0.415943	B	B	-22.3519	Low
GSE31210	GSM773633	68	Female	Never-smoker	I	Wildtype	Wildtype	1596	0	1596	0	0.451236	0.31686	0.520584	0.249472	0.203125	0.382934	0.348422	0.36166	0.360536	0.659593	0.0334646	0.332291	0.271921	0.31133	0.181752	0.39631	0.525722	0.380589	0.410183	0.45351	0.508349	B	B	-22.2952	Low
GSE30219	GSM1465999	72	Male	Ever-smoker	I	NA	NA	2400	1	2190	1	0.430777	0.183817	0.455696	0.175543	0.286715	0.439688	0.374489	0.361698	0.416193	0.668509	0.160376	0.484817	0.215985	0.272174	0.0536623	0.312072	0.303054	0.363169	0.419132	0.431496	0.462893	C	B	-22.2519	Low
GSE30219	GSM748305	56	Male	Ever-smoker	III	NA	NA	300	1	210	1	0.436507	0.324223	0.552487	0.299748	0.290505	0.411636	0.387743	0.36565	0.382683	0.625999	0.181271	0.441895	0.32687	0.434218	0.251099	0.366659	0.523976	0.312701	0.444005	0.372552	0.423024	B	B	-22.1689	Low
GSE31210	GSM773572	58	Male	Ever-smoker	II	Wildtype	Wildtype	1529	0	315	1	0.462634	0.381847	0.587921	0.314866	0.298254	0.425343	0.385044	0.389867	0.333058	0.662675	0.147882	0.411356	0.38963	0.423619	0.3236	0.401615	0.522306	0.329585	0.431044	0.39899	0.426006	B	B	-22.027	Low
GSE31210	GSM773562	53	Female	Never-smoker	I	NA	Mutant	1610	0	1610	0	0.42762	0.389742	0.567164	0.293032	0.317186	0.392563	0.395846	0.404912	0.370071	0.600164	0.218263	0.361771	0.3162	0.305622	0.280832	0.408009	0.538705	0.350316	0.405614	0.399143	0.393779	B	B	-21.9515	Low
GSE19188	GSM475808	NA	Male	NA	NA	NA	NA	75	1	NA	NA	0.429162	0.253825	0.525625	0.144604	0.303621	0.45045	0.385234	0.356481	0.393077	0.645889	0.243363	0.400858	0.207974	0.401114	0.0520012	0.381117	0.374103	0.317093	0.401908	0.399088	0.398836	C	B	-21.7161	Low
GSE12667	GSM318095	NA	Female	NA	NA	NA	NA	NA	NA	NA	NA	0.351569	0.145502	0.359107	0.121094	0.233741	0.416842	0.387337	0.411904	0.475817	0.618333	0.157848	0.449576	0.130985	0.236626	-0.0386697	0.315401	0.0273572	0.312015	0.401299	0.360301	0.411434	C	B	-21.6946	Low
GSE19188	GSM475787	NA	Female	NA	NA	NA	NA	628	0	NA	NA	0.440982	0.254842	0.531166	0.195391	0.244702	0.41251	0.348441	0.379192	0.435211	0.652496	0.0334466	0.432969	0.229182	0.502862	0.112513	0.367973	0.386119	0.330599	0.407516	0.42654	0.396878	C	B	-21.6727	Low
GSE37745	GSM1019216	59	Female	NA	III	NA	NA	396	1	185	1	0.402403	0.114413	0.393735	0.00141135	0.30258	0.413322	0.443369	0.413697	0.375659	0.67934	0.0786076	0.450891	0.16007	0.204645	-0.185571	0.331935	0.196021	0.426605	0.421713	0.475283	0.483859	C	C	-21.2037	Low
GSE19188	GSM475692	NA	Male	NA	NA	NA	NA	611	1	NA	NA	0.445249	0.266575	0.459372	0.260915	0.235211	0.419758	0.400729	0.388184	0.373744	0.711956	-0.00535246	0.366071	0.304623	0.356385	0.19176	0.391417	0.310356	0.390952	0.386156	0.475908	0.422901	C	B	-21.0823	Low
GSE12667	GSM318124	NA	Female	Ever-smoker	NA	NA	NA	NA	NA	NA	NA	0.459025	0.233603	0.433212	0.23103	0.236171	0.415871	0.350089	0.369163	0.37131	0.714657	0.157096	0.398309	0.210418	0.366135	0.0551755	0.324082	0.210584	0.408442	0.461559	0.498368	0.479638	C	B	-21.0227	Low
GSE30219	GSM748294	66	Male	Ever-smoker	II	NA	NA	1440	1	1440	0	0.480505	0.259639	0.503319	0.247162	0.337539	0.404817	0.380915	0.377372	0.405055	0.584868	0.0897769	0.491739	0.281304	0.336851	0.161866	0.387119	0.429464	0.407857	0.426424	0.528538	0.442952	B	B	-20.9296	Low
GSE31210	GSM773582	64	Male	Ever-smoker	I	Wildtype	Wildtype	565	0	512	1	0.415031	0.224042	0.466234	0.220607	0.235008	0.42434	0.434491	0.4677	0.339348	0.645132	0.108673	0.376123	0.186143	0.363948	-0.0034088	0.299967	0.401955	0.266659	0.404128	0.345806	0.386081	C	B	-20.8982	Low
GSE30219	GSM748303	55	Male	Ever-smoker	II	NA	NA	2490	0	510	1	0.457832	0.36931	0.588332	0.328729	0.310854	0.394493	0.390229	0.342864	0.391807	0.66059	0.226071	0.467459	0.373984	0.382181	0.352159	0.384036	0.520363	0.336559	0.448648	0.444024	0.367922	B	B	-20.8162	Low
GSE50081	GSM1213691	79	Male	Ever-smoker	I	NA	NA	2332	0	2333	0	0.4214	0.294105	0.481104	0.261169	0.288866	0.420778	0.42226	0.374997	0.375135	0.708349	0.10919	0.434061	0.21605	0.297768	0.227774	0.365809	0.326489	0.351122	0.440677	0.426015	0.441515	C	B	-20.4874	Low
GSE12667	GSM318118	NA	Female	NA	NA	NA	NA	NA	NA	NA	NA	0.399504	0.204521	0.470981	0.186428	0.298185	0.438102	0.462879	0.481707	0.326733	0.54705	0.105463	0.452112	0.174957	0.27771	0.0391574	0.365507	0.396636	0.296622	0.410421	0.400262	0.407507	C	B	-20.0217	Low
GSE10245	GSM258605	66	Male	Ever-smoker	I	NA	NA	672	0	672	0	0.393886	0.318168	0.569938	0.183714	0.276981	0.428394	0.374627	0.396441	0.356919	0.641095	0.219764	0.381873	0.177268	0.393297	0.260254	0.38034	0.528664	0.294237	0.440719	0.331185	0.415468	B	B	-19.9953	Low
GSE10245	GSM258582	67	Female	NA	I	NA	NA	1191	0	1191	0	0.391293	0.291392	0.533814	0.310536	0.20575	0.469159	0.401868	0.430229	0.391477	0.70352	0.108841	0.472043	0.237062	0.361802	0.162669	0.426178	0.520086	0.300175	0.415739	0.360924	0.351821	B	B	-19.9837	Low
GSE30219	GSM748309	53	Male	Ever-smoker	II	NA	NA	270	1	120	1	0.423579	0.143174	0.478836	0.155065	0.354894	0.421468	0.359295	0.335299	0.413732	0.645255	0.205869	0.417649	0.173562	0.299142	0.156641	0.340249	0.448847	0.358721	0.420747	0.370457	0.419614	C	B	-19.9745	Low
GSE31210	GSM773574	61	Male	Ever-smoker	II	Wildtype	Wildtype	546	1	100	1	0.385616	0.323739	0.524222	0.199828	0.306638	0.408366	0.381941	0.412115	0.32155	0.642611	0.174049	0.423706	0.361134	0.396723	0.100463	0.391368	0.43388	0.270651	0.405954	0.343583	0.344552	A	B	-19.957	Low
GSE30219	GSM748323	50	Male	Ever-smoker	III	NA	NA	150	1	150	0	0.498806	0.30255	0.506558	0.255983	0.339321	0.411488	0.341907	0.376912	0.423601	0.649989	0.14515	0.401588	0.356987	0.375947	0.230238	0.353148	0.408289	0.381295	0.448932	0.485694	0.375961	B	B	-19.8515	Low
GSE50081	GSM1213710	68	Male	Ever-smoker	II	NA	NA	120	0	78	1	0.41322	0.389568	0.59117	0.289858	0.271571	0.412678	0.416384	0.413164	0.359876	0.586981	0.17806	0.380821	0.356777	0.372316	0.302639	0.406126	0.508378	0.306884	0.438887	0.351127	0.407184	B	B	-19.8323	Low
GSE50081	GSM1213715	73	Female	Ever-smoker	II	NA	NA	2686	0	1468	1	0.474756	0.196564	0.42184	0.242677	0.188866	0.433243	0.386636	0.35944	0.376425	0.618794	0.211707	0.388985	0.191071	0.352678	-0.082277	0.316311	0.299464	0.389959	0.489828	0.512712	0.480999	C	B	-19.7971	Low
GSE12667	GSM318085	NA	Male	NA	NA	NA	NA	NA	NA	NA	NA	0.451281	0.275666	0.511806	0.177017	0.326597	0.414067	0.367317	0.297428	0.358799	0.659703	0.174737	0.41009	0.366812	0.306249	0.106934	0.354796	0.297366	0.35072	0.386329	0.470103	0.343123	C	B	-19.7327	Low
GSE50081	GSM1213840	66	Female	NA	I	NA	NA	449	1	6	NA	0.351714	0.255883	0.474249	0.109607	0.193803	0.414578	0.371032	0.368508	0.361873	0.691553	0.141355	0.484757	0.235683	0.333172	0.11544	0.368165	0.23439	0.324389	0.338277	0.385801	0.393585	C	B	-19.7072	Low
GSE30219	GSM748313	57	Male	Ever-smoker	III	NA	NA	330	1	90	1	0.444056	0.348076	0.56752	0.291711	0.320191	0.422066	0.380573	0.364834	0.401792	0.612319	0.168226	0.402533	0.346472	0.467364	0.234031	0.413348	0.465751	0.319088	0.441066	0.43739	0.387698	B	B	-19.6213	Low
GSE50081	GSM1213776	71	Female	NA	II	NA	NA	442	1	443	0	0.473162	0.212349	0.420788	0.227727	0.271166	0.418888	0.393453	0.411405	0.362866	0.695673	0.0653597	0.385659	0.317451	0.377437	0.027222	0.340504	0.128677	0.390168	0.438661	0.474041	0.509758	C	B	-19.3084	Low
GSE31210	GSM773589	71	Male	Ever-smoker	I	Wildtype	Wildtype	1242	1	1052	1	0.431043	0.35362	0.544158	0.308271	0.284659	0.434993	0.408311	0.436139	0.406466	0.639379	0.178409	0.41902	0.353377	0.441192	0.274327	0.388154	0.43873	0.280222	0.412034	0.368037	0.348846	B	B	-19.0187	Low
GSE12667	GSM318101	NA	Male	Ever-smoker	NA	NA	NA	NA	NA	NA	NA	0.46415	0.357201	0.527559	0.367264	0.243896	0.42532	0.453636	0.417982	0.326695	0.623876	0.234968	0.518926	0.399503	0.328792	0.21661	0.393443	0.428935	0.317793	0.46338	0.456393	0.47744	B	B	-18.8881	Low
GSE19188	GSM475701	NA	Female	NA	NA	NA	NA	3111	0	NA	NA	0.396075	0.260078	0.491465	0.179466	0.291674	0.402363	0.350798	0.388288	0.461027	0.600576	0.0899356	0.376652	0.198212	0.36209	0.109675	0.35121	0.387821	0.337873	0.439288	0.41591	0.448752	C	B	-18.7617	Low
GSE30219	GSM748319	71	Male	Ever-smoker	II	NA	NA	0	1	0	0	0.463419	0.387895	0.588601	0.353535	0.349132	0.399412	0.354675	0.340627	0.357635	0.652977	0.120601	0.462246	0.34788	0.396527	0.414855	0.385926	0.535884	0.306664	0.413045	0.41658	0.377399	B	B	-18.7221	Low
GSE30219	GSM748308	64	Male	Ever-smoker	III	NA	NA	810	1	810	1	0.443311	0.315246	0.516373	0.21385	0.351333	0.430528	0.384408	0.372509	0.446742	0.631255	0.101886	0.436308	0.28616	0.378863	0.174031	0.38061	0.436758	0.34495	0.447204	0.400234	0.445575	B	B	-18.6333	Low
GSE10799	GSM272760	NA	Male	NA	NA	NA	NA	NA	NA	NA	NA	0.425312	0.32012	0.557292	0.266486	0.287787	0.423554	0.389699	0.442493	0.416119	0.673464	0.249974	0.459308	0.249062	0.407413	0.2654	0.409927	0.405573	0.333362	0.482136	0.411418	0.468775	B	B	-18.4913	Low
GSE10799	GSM272765	NA	Male	NA	NA	NA	NA	NA	NA	NA	NA	0.439085	0.306625	0.501103	0.359822	0.230858	0.446659	0.420336	0.406773	0.320351	0.615864	0.154342	0.449331	0.355099	0.436131	0.158872	0.389089	0.378134	0.299013	0.420729	0.375382	0.382798	B	B	-18.4762	Low
GSE12667	GSM318081	NA	Female	Ever-smoker	NA	NA	NA	NA	NA	NA	NA	0.41121	0.358144	0.570324	0.273883	0.260256	0.433592	0.396543	0.415477	0.337197	0.712305	0.139878	0.409804	0.272611	0.397323	0.310538	0.388624	0.549231	0.305742	0.403678	0.383549	0.386917	B	B	-18.3941	Low
GSE50081	GSM1213793	73	Female	Never-smoker	I	NA	NA	982	0	980	0	0.415402	0.427382	0.642919	0.289209	0.196578	0.433839	0.448785	0.41053	0.386728	0.655519	0.131665	0.457871	0.428642	0.350451	0.427517	0.441508	0.596936	0.257083	0.364627	0.344278	0.371513	B	B	-18.2847	Low
GSE31210	GSM773591	66	Male	Ever-smoker	I	Wildtype	Wildtype	943	1	622	1	0.417806	0.349216	0.509612	0.266014	0.302213	0.418361	0.375567	0.426107	0.360435	0.627337	0.085678	0.41602	0.32769	0.395527	0.227822	0.358143	0.445466	0.27005	0.422837	0.322715	0.334621	B	B	-18.171	Low
GSE30219	GSM748325	65	Male	Ever-smoker	I	NA	NA	510	1	240	1	0.445172	0.346315	0.503621	0.323936	0.211247	0.418215	0.392066	0.391282	0.390505	0.606809	0.13415	0.370993	0.310895	0.407714	0.220792	0.364618	0.445872	0.302576	0.416077	0.37494	0.391136	B	B	-17.9976	Low
GSE19188	GSM475792	NA	Male	NA	NA	NA	NA	611	1	NA	NA	0.444806	0.250315	0.459623	0.234626	0.252427	0.426002	0.383227	0.404469	0.375371	0.686606	0.00714489	0.335305	0.336612	0.399471	0.0496746	0.369995	0.286734	0.386882	0.396691	0.464332	0.429328	C	B	-17.8778	Low
GSE30219	GSM748314	65	Male	Ever-smoker	III	NA	NA	4290	1	4290	0	0.461869	0.24116	0.48099	0.257239	0.346706	0.416759	0.432073	0.421234	0.442863	0.619117	0.132758	0.417702	0.253088	0.355175	0.0584186	0.347337	0.420388	0.394065	0.447916	0.493163	0.421502	C	B	-17.7439	Low
GSE50081	GSM1213716	74	Male	Ever-smoker	I	NA	NA	1595	1	1594	1	0.481994	0.214028	0.438488	0.315094	0.300952	0.41005	0.387559	0.367203	0.440572	0.644184	0.180497	0.399838	0.251883	0.385357	-0.0877432	0.325629	0.255112	0.348593	0.420122	0.431963	0.380312	C	B	-17.6248	Low
GSE30219	GSM748239	65	Male	Ever-smoker	I	NA	NA	120	1	90	1	0.434544	0.379322	0.58479	0.285607	0.270108	0.45423	0.445555	0.463645	0.332794	0.608418	0.253571	0.562788	0.359979	0.370911	0.361211	0.393256	0.586282	0.295996	0.473503	0.37609	0.460192	B	B	-17.5593	Low
GSE50081	GSM1213819	76	Male	NA	I	NA	NA	555	1	556	0	0.418367	0.254958	0.493746	0.177975	0.319976	0.40584	0.361497	0.36841	0.382019	0.64863	0.151024	0.459768	0.19007	0.371084	0.186108	0.330477	0.371644	0.343764	0.441362	0.470965	0.350009	C	B	-17.2355	Low
GSE12667	GSM318134	NA	Female	NA	NA	NA	NA	NA	NA	NA	NA	0.462906	0.378167	0.609864	0.332958	0.187338	0.416315	0.400885	0.432607	0.269462	0.602239	0.317803	0.466824	0.391335	0.417675	0.313924	0.42556	0.438193	0.361285	0.445846	0.443734	0.421992	B	B	-16.973	Low
GSE18842	GSM466960	NA	NA	NA	I	NA	NA	NA	NA	NA	NA	0.37813	0.227248	0.446781	0.121682	0.260095	0.433829	0.375074	0.40113	0.417012	0.70794	0.105881	0.417285	0.142521	0.340476	0.0676811	0.34183	0.232089	0.290543	0.367941	0.376783	0.313532	C	C	-16.7559	Low
GSE30219	GSM748316	65	Female	Ever-smoker	III	NA	NA	630	1	570	1	0.452458	0.33133	0.519676	0.227799	0.341527	0.434088	0.373677	0.375094	0.524288	0.698256	0.105805	0.463012	0.224401	0.385933	0.26886	0.357613	0.43431	0.378785	0.440174	0.446485	0.321568	B	B	-16.6306	Low
GSE30219	GSM748302	68	Male	NA	I	NA	NA	2730	0	2730	0	0.438491	0.191816	0.438703	0.207625	0.323357	0.435125	0.412056	0.405395	0.358676	0.655985	0.12832	0.38455	0.215129	0.332095	-0.118233	0.349758	0.229183	0.349931	0.404662	0.43622	0.428423	C	B	-16.5252	Low
GSE12667	GSM318138	NA	Male	Ever-smoker	NA	NA	NA	NA	NA	NA	NA	0.478525	0.399569	0.598634	0.319026	0.224594	0.423641	0.388128	0.37658	0.291604	0.622615	0.205113	0.384833	0.441402	0.473059	0.357829	0.420545	0.449576	0.329527	0.480699	0.41316	0.444775	B	B	-16.3872	Low
GSE50081	GSM1213807	70	Male	Ever-smoker	II	NA	NA	259	0	258	0	0.445235	0.274287	0.494598	0.20436	0.26194	0.429809	0.389937	0.40085	0.435346	0.656983	0.138531	0.369149	0.321447	0.410705	0.1978	0.353951	0.350741	0.329395	0.434554	0.378177	0.401798	A	B	-16.1412	Low
GSE30219	GSM748321	49	Male	Ever-smoker	III	NA	NA	1020	1	1020	0	0.451649	0.421438	0.579441	0.381089	0.31461	0.392235	0.392525	0.397352	0.355511	0.644562	0.157389	0.45647	0.406515	0.479103	0.419871	0.396121	0.515334	0.263581	0.407302	0.313873	0.342093	B	B	-16.0997	Low
GSE19188	GSM475689	NA	Male	NA	NA	NA	NA	310	1	NA	NA	0.386452	0.301318	0.553093	0.240835	0.216518	0.403642	0.34591	0.399889	0.301839	0.572458	0.13643	0.373489	0.192169	0.382527	0.111766	0.396164	0.464815	0.300884	0.375191	0.42457	0.229111	A	C	-15.8745	Low
GSE37745	GSM1019321	54	Male	NA	I	NA	NA	5207	0	5423	0	0.358698	0.31621	0.502133	0.257172	0.203599	0.414868	0.372086	0.380941	0.317867	0.60655	0.228899	0.373162	0.356107	0.413026	0.153794	0.381798	0.380933	0.262509	0.406917	0.32255	0.380872	A	B	-15.6446	Low
GSE37745	GSM1019197	59	Male	NA	I	NA	NA	196	1	133	1	0.376309	0.131616	0.384729	0.0819756	0.255137	0.460864	0.393176	0.397639	0.410519	0.753267	0.0938809	0.517373	0.157641	0.313627	-0.00159847	0.339866	0.0353594	0.372123	0.429991	0.440348	0.336322	C	C	-15.5735	Low
GSE31210	GSM773742	46	Female	Never-smoker	I	Mutant	NA	2918	0	2918	0	0.418206	0.284943	0.524462	0.122131	0.263846	0.439349	0.405478	0.408462	0.402868	0.687731	0.154205	0.391109	0.278106	0.391987	0.288585	0.450642	0.430149	0.322932	0.39437	0.358529	0.340244	A	B	-15.5418	Low
GSE31210	GSM773590	52	Female	Never-smoker	I	Wildtype	Wildtype	2252	0	780	1	0.466104	0.384247	0.603984	0.318847	0.2573	0.416008	0.392514	0.386108	0.441004	0.63237	0.119708	0.392359	0.381088	0.42317	0.337118	0.435202	0.568931	0.30678	0.419203	0.384152	0.371594	B	B	-15.4406	Low
GSE50081	GSM1213680	59	Female	Ever-smoker	I	NA	NA	2186	0	2186	0	0.370769	0.345	0.58609	0.197963	0.232547	0.409996	0.424466	0.418714	0.458833	0.663738	0.212891	0.478751	0.287418	0.340329	0.236107	0.399076	0.501882	0.303985	0.419917	0.357003	0.392031	B	B	-15.4231	Low
GSE30219	GSM748326	78	Male	Ever-smoker	I	NA	NA	330	1	330	0	0.476112	0.342539	0.544937	0.36954	0.360302	0.414808	0.398281	0.399575	0.434197	0.659407	0.165042	0.434402	0.323694	0.451119	0.351039	0.393543	0.461843	0.342722	0.438086	0.407961	0.362034	B	B	-15.3943	Low
GSE31210	GSM773546	68	Female	Never-smoker	II	NA	NA	606	0	606	0	0.412531	0.242618	0.507752	0.233204	0.249073	0.412014	0.369845	0.389541	0.288761	0.622638	0.0890465	0.362617	0.243039	0.475517	0.123659	0.326608	0.300403	0.271324	0.381676	0.348871	0.32257	C	B	-15.3436	Low
GSE30219	GSM748327	53	Female	Ever-smoker	II	NA	NA	1020	1	840	1	0.480481	0.22908	0.442218	0.243064	0.332045	0.433945	0.402309	0.374831	0.330003	0.681237	0.268712	0.386553	0.29928	0.35527	0.0492338	0.364088	0.257603	0.363631	0.440501	0.476505	0.407556	C	B	-15.3423	Low
GSE31210	GSM773645	62	Male	Ever-smoker	II	Mutant	NA	788	1	392	1	0.381929	0.262315	0.5178	0.0855143	0.292529	0.414731	0.381454	0.381203	0.353558	0.63139	0.089337	0.397028	0.164594	0.346344	0.259551	0.379807	0.370267	0.356048	0.381984	0.391921	0.325773	A	C	-15.3011	Low
GSE31210	GSM773592	66	Female	Never-smoker	I	Wildtype	Wildtype	1346	1	287	1	0.415098	0.288031	0.502661	0.205143	0.252336	0.419406	0.343825	0.422214	0.258683	0.622173	0.0603177	0.313233	0.258753	0.411911	0.105825	0.312274	0.461805	0.286425	0.372472	0.376037	0.309183	A	B	-15.2827	Low
GSE31210	GSM773673	48	Female	Never-smoker	II	Mutant	NA	1017	0	1017	0	0.434379	0.241299	0.498383	0.193188	0.263532	0.43473	0.362057	0.394273	0.381777	0.699179	0.1558	0.446603	0.160354	0.396232	0.0977829	0.329701	0.374747	0.335657	0.38529	0.370653	0.461463	C	B	-15.2577	Low
GSE12667	GSM318098	NA	Male	Ever-smoker	NA	NA	NA	NA	NA	NA	NA	0.387515	0.344929	0.538655	0.278109	0.298212	0.407702	0.410043	0.400294	0.378983	0.63637	0.154444	0.459345	0.350434	0.44187	0.215013	0.386373	0.555748	0.283229	0.431598	0.322089	0.424812	B	B	-15.2403	Low
GSE30219	GSM748320	55	Male	Ever-smoker	II	NA	NA	690	1	480	1	0.336999	0.205777	0.442069	0.0538314	0.18738	0.449719	0.403586	0.389643	0.368472	0.721431	0.143741	0.439357	0.216421	0.312492	-0.0786642	0.338994	0.294895	0.321128	0.356888	0.396183	0.386283	C	B	-15.1978	Low
GSE31210	GSM773578	66	Female	Never-smoker	II	Wildtype	Wildtype	817	0	676	1	0.406739	0.314708	0.583568	0.227495	0.244542	0.431924	0.401537	0.419798	0.301201	0.68921	0.0831855	0.45204	0.263914	0.346531	0.32195	0.387787	0.516701	0.287442	0.412395	0.383259	0.462752	B	B	-15.1467	Low
GSE30219	GSM748304	67	Male	Ever-smoker	II	NA	NA	390	1	390	1	0.456671	0.233895	0.432669	0.105467	0.266333	0.439118	0.395066	0.384774	0.46117	0.625822	0.0868246	0.490551	0.267309	0.383834	-0.0652348	0.327117	0.238518	0.379501	0.428848	0.42186	0.398703	C	C	-15.0139	Low
GSE50081	GSM1213806	69	Male	Ever-smoker	I	NA	NA	624	0	626	0	0.447083	0.393583	0.591236	0.341933	0.229263	0.430849	0.388783	0.4196	0.367892	0.667303	0.218019	0.440312	0.435301	0.448894	0.353883	0.419143	0.478776	0.310401	0.431582	0.350096	0.335339	B	B	-14.9918	Low
GSE19188	GSM475672	NA	NA	NA	NA	NA	NA	NA	NA	NA	NA	0.467762	0.359703	0.543775	0.277048	0.236202	0.419157	0.383822	0.396793	0.412761	0.706321	0.0871119	0.427724	0.29169	0.462943	0.224745	0.373818	0.529531	0.355435	0.417483	0.436521	0.361318	B	B	-14.9571	Low
GSE30219	GSM748179	47	Female	Ever-smoker	I	NA	NA	330	1	210	1	0.421027	0.324235	0.586352	0.184829	0.26203	0.427967	0.408664	0.442263	0.322028	0.604738	0.172267	0.454439	0.24767	0.336793	0.258678	0.403573	0.444706	0.333305	0.441926	0.391415	0.381897	B	B	-14.7849	Low
GSE37745	GSM1019207	57	Female	NA	I	NA	NA	247	1	NA	NA	0.414956	0.30205	0.561088	0.272742	0.226554	0.409669	0.373646	0.382292	0.386886	0.556631	0.234187	0.367505	0.324682	0.38921	0.109994	0.419317	0.389354	0.32962	0.4021	0.370559	0.349753	A	B	-14.7694	Low
GSE31210	GSM773583	66	Male	Ever-smoker	I	Wildtype	Wildtype	1059	1	635	1	0.438146	0.369419	0.565485	0.387507	0.30389	0.413808	0.412911	0.395688	0.33396	0.63752	0.231019	0.396187	0.392296	0.486699	0.324093	0.391012	0.453211	0.311336	0.432891	0.385688	0.387744	B	B	-14.6212	Low
GSE18842	GSM466954	NA	NA	NA	I	NA	NA	NA	NA	NA	NA	0.425391	0.372565	0.57452	0.255053	0.257589	0.418501	0.388945	0.383454	0.344526	0.664076	0.192984	0.479095	0.30677	0.433497	0.310335	0.412637	0.471741	0.279169	0.420745	0.356877	0.359152	B	B	-14.585	Low
GSE12667	GSM318091	NA	Male	Ever-smoker	NA	NA	NA	NA	NA	NA	NA	0.415605	0.300421	0.499766	0.201478	0.304023	0.414878	0.412977	0.3848	0.401704	0.679828	0.141771	0.423598	0.229077	0.406166	0.137871	0.387647	0.360585	0.360254	0.435699	0.457342	0.413646	C	B	-14.5641	Low
GSE50081	GSM1213777	67	Male	Ever-smoker	I	NA	NA	1989	0	1988	0	0.443328	0.189828	0.434337	0.194815	0.301535	0.465155	0.383974	0.400608	0.382081	0.726688	0.152174	0.39203	0.146735	0.307566	0.0470243	0.354021	0.241036	0.342366	0.406937	0.423799	0.387454	C	C	-14.5577	Low
GSE31210	GSM773541	38	Female	Ever-smoker	II	NA	NA	743	0	57	1	0.453024	0.257682	0.519897	0.307197	0.246336	0.433054	0.381809	0.426511	0.382043	0.628357	0.049572	0.338126	0.26306	0.517675	0.102162	0.328232	0.407858	0.336762	0.452504	0.41283	0.421203	A	B	-14.5259	Low
GSE50081	GSM1213848	76	Female	Ever-smoker	II	NA	NA	37	1	36	0	0.460949	0.334377	0.530995	0.350607	0.260434	0.417874	0.429738	0.378395	0.427531	0.693948	0.220058	0.507347	0.322994	0.367766	0.171766	0.358527	0.417963	0.345149	0.443929	0.458344	0.388429	B	B	-14.5128	Low
GSE28571	GSM707361	NA	NA	NA	NA	NA	NA	NA	NA	NA	NA	0.41286	0.304119	0.564378	0.279045	0.203469	0.411681	0.372473	0.389078	0.383869	0.560247	0.223242	0.339314	0.322494	0.402193	0.114724	0.414082	0.427588	0.327014	0.404168	0.365076	0.372851	A	B	-14.4645	Low
GSE10799	GSM272767	NA	Male	NA	NA	NA	NA	NA	NA	NA	NA	0.426623	0.135164	0.45157	0.125217	0.324013	0.418054	0.413649	0.34545	0.403525	0.586169	0.129721	0.366	0.305477	0.293588	-0.063426	0.375495	0.136133	0.341551	0.33717	0.478681	0.3625	C	B	-14.3567	Low
GSE50081	GSM1213702	56	Male	Ever-smoker	II	NA	NA	1069	1	1068	0	0.427383	0.260168	0.460337	0.150675	0.287921	0.457196	0.381091	0.416604	0.413258	0.677152	0.0655976	0.40699	0.148915	0.325684	0.0607505	0.365641	0.300283	0.334112	0.400715	0.400408	0.400295	C	C	-14.1962	Low
GSE31210	GSM773579	68	Male	Ever-smoker	II	Wildtype	Wildtype	425	1	250	1	0.427582	0.233798	0.439526	0.217	0.318123	0.439691	0.435452	0.436342	0.426192	0.724559	0.203806	0.43939	0.192033	0.358757	0.00971498	0.318397	0.19795	0.354603	0.441117	0.462982	0.455473	C	B	-14.1541	Low
GSE31210	GSM773593	47	Female	Never-smoker	I	Wildtype	Wildtype	1482	1	1363	1	0.460102	0.352754	0.559795	0.261394	0.252568	0.424526	0.375438	0.386517	0.352149	0.723937	0.173676	0.39671	0.29648	0.382397	0.307051	0.414309	0.463044	0.350533	0.418042	0.441118	0.42024	B	B	-14.0904	Low
GSE31210	GSM773585	68	Female	Never-smoker	I	Wildtype	Wildtype	1695	1	1387	1	0.432187	0.371724	0.522606	0.266203	0.278251	0.417512	0.401965	0.412727	0.322071	0.539511	0.146092	0.373031	0.345213	0.449029	0.199103	0.381554	0.487296	0.299852	0.411551	0.385706	0.403123	B	B	-14.0367	Low
GSE31210	GSM773557	47	Male	Ever-smoker	II	NA	Mutant	1475	0	1475	0	0.42313	0.319913	0.539349	0.16882	0.288851	0.430841	0.365517	0.451897	0.315429	0.67561	0.199702	0.48989	0.250659	0.3993	0.397484	0.406591	0.363991	0.309842	0.397125	0.439967	0.283737	B	B	-14.0218	Low
GSE10799	GSM272768	NA	Male	NA	NA	NA	NA	NA	NA	NA	NA	0.391754	0.253363	0.517903	0.166153	0.249589	0.418008	0.426975	0.387766	0.379845	0.634487	0.1241	0.445136	0.194623	0.400584	0.15131	0.377595	0.294789	0.307854	0.394773	0.377567	0.312661	C	B	-13.9749	Low
GSE30219	GSM748329	70	Male	Ever-smoker	II	NA	NA	60	1	60	0	0.468798	0.255652	0.46237	0.173881	0.284775	0.410036	0.44164	0.413098	0.405937	0.688644	0.165891	0.489275	0.247107	0.384621	0.0661276	0.319074	0.323594	0.404271	0.463636	0.515962	0.455533	C	C	-13.9677	Low
GSE50081	GSM1213735	68	Female	Ever-smoker	I	NA	NA	2212	0	450	1	0.390181	0.229491	0.457587	0.0936569	0.25148	0.397422	0.401532	0.406128	0.504299	0.651101	0.122177	0.391501	0.131488	0.315515	0.025698	0.29864	0.395449	0.387074	0.410389	0.484684	0.386418	C	B	-13.914	Low
GSE19188	GSM475794	NA	Male	NA	NA	NA	NA	166	1	NA	NA	0.474313	0.316016	0.52894	0.364634	0.262095	0.421149	0.365881	0.351427	0.374043	0.680058	0.146705	0.448359	0.329133	0.441621	0.271354	0.374492	0.405998	0.302373	0.429651	0.431953	0.405323	B	B	-13.8157	Low
GSE12667	GSM318099	NA	Female	Ever-smoker	NA	NA	NA	NA	NA	NA	NA	0.416481	0.295434	0.456403	0.230718	0.307724	0.430401	0.349771	0.398705	0.422075	0.666094	0.107042	0.376508	0.273814	0.33144	0.132372	0.355549	0.355239	0.260802	0.387453	0.324322	0.321833	A	B	-13.814	Low
GSE19188	GSM475803	NA	Male	NA	NA	NA	NA	1822	1	NA	NA	0.426152	0.344833	0.553484	0.258646	0.246814	0.399985	0.369748	0.400309	0.351124	0.626778	0.0998347	0.355003	0.268811	0.418079	0.240149	0.366403	0.470278	0.316966	0.405337	0.387331	0.344459	B	B	-13.7377	Low
GSE12667	GSM318122	NA	Male	Ever-smoker	NA	NA	NA	NA	NA	NA	NA	0.434497	0.313207	0.54671	0.220679	0.295487	0.419997	0.389583	0.388512	0.299808	0.684769	0.143226	0.403645	0.340238	0.429361	0.188934	0.376212	0.436961	0.358494	0.42854	0.485072	0.413717	B	B	-13.6724	Low
GSE31210	GSM773717	56	Female	Never-smoker	I	Mutant	NA	1780	0	1780	0	0.498569	0.294801	0.527212	0.232618	0.289448	0.414333	0.313697	0.323503	0.408362	0.64649	0.126309	0.341532	0.271855	0.3622	0.150056	0.439043	0.392815	0.420067	0.420004	0.511611	0.426592	C	B	-13.595	Low
GSE19188	GSM475703	NA	Male	NA	NA	NA	NA	3745	0	NA	NA	0.42708	0.230325	0.461971	0.134714	0.309323	0.454209	0.392509	0.398907	0.399339	0.735382	0.124934	0.504017	0.160294	0.358706	-0.0457056	0.349256	0.311545	0.315315	0.372579	0.332693	0.384824	C	C	-13.5111	Low
GSE30219	GSM748301	43	Male	Ever-smoker	II	NA	NA	870	1	720	1	0.45521	0.311173	0.54065	0.255944	0.316546	0.426775	0.370198	0.370284	0.414207	0.634114	0.146651	0.429821	0.242675	0.365742	0.30132	0.386016	0.45126	0.364054	0.395942	0.454769	0.350212	B	B	-13.3324	Low
GSE18842	GSM467012	NA	NA	NA	I	NA	NA	NA	NA	NA	NA	0.384549	0.334898	0.563615	0.187425	0.217067	0.405314	0.381464	0.407313	0.327168	0.6714	0.0670013	0.386835	0.257163	0.385033	0.237117	0.356408	0.4746	0.287262	0.380666	0.328606	0.365956	A	B	-13.2383	Low
GSE12667	GSM318109	NA	Male	Ever-smoker	NA	NA	NA	NA	NA	NA	NA	0.392677	0.320732	0.545272	0.23383	0.280968	0.389166	0.41689	0.366578	0.271868	0.579215	0.177938	0.468065	0.304536	0.427071	0.182403	0.372586	0.435147	0.313776	0.382783	0.416572	0.37241	B	B	-13.1878	Low
GSE31210	GSM773587	63	Male	Ever-smoker	I	Wildtype	Wildtype	1143	1	258	1	0.404261	0.326681	0.56016	0.196352	0.309604	0.418387	0.397357	0.394201	0.35082	0.668734	0.166439	0.47177	0.266429	0.398758	0.172185	0.374697	0.427318	0.331049	0.377293	0.441533	0.340668	A	B	-13.0992	Low
GSE30219	GSM748185	61	Male	Ever-smoker	IV	NA	NA	5250	0	3120	1	0.397393	0.396825	0.573483	0.299835	0.314781	0.399067	0.361824	0.387664	0.308145	0.652777	0.165688	0.430998	0.323851	0.377227	0.340033	0.390068	0.480421	0.256355	0.400689	0.328186	0.306901	B	B	-13.0824	Low
GSE31210	GSM773654	61	Female	Never-smoker	I	Mutant	NA	2671	0	2282	1	0.45448	0.362039	0.538645	0.314601	0.245547	0.433778	0.371742	0.370886	0.401435	0.666979	0.149874	0.391499	0.379195	0.444782	0.357856	0.412176	0.383137	0.298748	0.385721	0.368954	0.363831	B	B	-13.0512	Low
GSE30219	GSM748315	62	Male	Ever-smoker	III	NA	NA	780	1	300	1	0.474429	0.32823	0.538658	0.347858	0.237805	0.417631	0.386451	0.364077	0.367156	0.719554	0.138782	0.407077	0.361327	0.434308	0.248542	0.395924	0.357748	0.303789	0.373649	0.412498	0.367121	B	B	-12.9839	Low
GSE30219	GSM748306	81	Male	Ever-smoker	II	NA	NA	1200	1	660	1	0.453482	0.317641	0.521731	0.257878	0.307076	0.43851	0.384715	0.403948	0.435176	0.654476	0.161771	0.454876	0.255497	0.427354	0.194073	0.353205	0.421597	0.31395	0.460417	0.405048	0.390606	B	B	-12.9666	Low
GSE10245	GSM258601	48	Male	Ever-smoker	III	NA	NA	615	1	180	1	0.387736	0.269611	0.533026	0.227551	0.290336	0.418616	0.386246	0.422712	0.353473	0.686579	0.129714	0.376545	0.254267	0.396768	0.123605	0.372752	0.34767	0.28916	0.350897	0.317959	0.295553	A	B	-12.9516	Low
GSE37745	GSM1019298	57	Female	NA	II	NA	NA	1007	1	NA	NA	0.426779	0.370442	0.582095	0.302324	0.265873	0.412811	0.417349	0.42684	0.2799	0.666934	0.196694	0.365635	0.312232	0.39642	0.329545	0.410341	0.487629	0.333313	0.435072	0.400679	0.364944	B	B	-12.8852	Low
GSE30219	GSM748330	64	Male	Ever-smoker	III	NA	NA	240	1	240	0	0.457522	0.245556	0.497251	0.231624	0.321515	0.430248	0.376676	0.386284	0.454985	0.722082	0.215689	0.482474	0.238669	0.346074	0.0207007	0.346815	0.395101	0.364738	0.443233	0.458067	0.433903	C	B	-12.8819	Low
GSE10245	GSM258569	68	Female	Ever-smoker	II	NA	NA	1755	0	1755	0	0.367988	0.19011	0.436216	0.18354	0.293387	0.435822	0.402937	0.413611	0.291527	0.65884	0.220021	0.469971	0.221292	0.331725	-0.076	0.404001	0.086056	0.368786	0.381791	0.468973	0.447664	C	C	-12.8652	Low
GSE31210	GSM773556	63	Male	Ever-smoker	I	NA	Mutant	3863	0	1462	1	0.392225	0.242983	0.431577	0.182008	0.243849	0.430942	0.399851	0.442443	0.307056	0.724643	0.103536	0.406463	0.198677	0.383484	-0.109701	0.341697	0.333525	0.333837	0.363214	0.368362	0.353604	C	B	-12.7995	Low
GSE19188	GSM475747	NA	Male	NA	NA	NA	NA	501	1	NA	NA	0.426213	0.292332	0.497716	0.274173	0.256713	0.412825	0.375915	0.368758	0.27482	0.668106	0.179213	0.310854	0.311079	0.472813	0.147835	0.383822	0.389902	0.308277	0.378653	0.401866	0.296406	A	B	-12.5504	Low
GSE31210	GSM773612	61	Male	Ever-smoker	I	Wildtype	Wildtype	818	0	818	0	0.425124	0.363429	0.569416	0.203409	0.305895	0.403494	0.385312	0.338482	0.376002	0.624729	0.218526	0.397327	0.414649	0.390686	0.272182	0.431643	0.417577	0.361673	0.452491	0.457946	0.41407	B	B	-12.5355	Low
GSE19188	GSM475772	NA	Male	NA	NA	NA	NA	839	0	NA	NA	0.431029	0.361936	0.572285	0.298692	0.260851	0.397283	0.369711	0.414501	0.37177	0.604137	0.168266	0.531473	0.296044	0.435646	0.308828	0.384448	0.48221	0.260659	0.416401	0.320187	0.376194	B	B	-12.3999	Low
GSE30219	GSM748287	58	Female	Ever-smoker	III	NA	NA	780	1	450	1	0.394106	0.358005	0.533452	0.239364	0.243295	0.433903	0.425725	0.415771	0.502696	0.743276	0.175669	0.464073	0.263307	0.417785	0.327379	0.391359	0.425817	0.321513	0.431686	0.386358	0.360316	B	B	-12.3776	Low
GSE30219	GSM748291	65	Male	Ever-smoker	I	NA	NA	1260	1	90	1	0.436353	0.337138	0.50505	0.186302	0.219027	0.431662	0.391942	0.42818	0.358396	0.72746	0.108249	0.454449	0.173623	0.333695	0.104625	0.321858	0.493328	0.39199	0.421499	0.498968	0.43231	C	C	-12.3589	Low
GSE31210	GSM773568	69	Female	Never-smoker	I	NA	Mutant	2925	0	2925	0	0.404443	0.347264	0.533012	0.197834	0.300101	0.430639	0.410859	0.417708	0.404848	0.662685	0.141101	0.436713	0.306307	0.402645	0.293988	0.362211	0.432098	0.264781	0.426949	0.318693	0.32635	B	B	-12.3413	Low
GSE31210	GSM773745	63	Male	Ever-smoker	I	Mutant	NA	2561	0	2561	0	0.372655	0.347736	0.530028	0.128481	0.25554	0.424925	0.42124	0.419133	0.370069	0.673655	0.132157	0.373638	0.302667	0.377699	0.221775	0.384096	0.400491	0.261157	0.364129	0.299342	0.317018	A	B	-12.3275	Low
GSE10799	GSM272755	NA	Male	NA	NA	NA	NA	NA	NA	NA	NA	0.428892	0.341552	0.57318	0.177372	0.241434	0.466054	0.426609	0.458547	0.32482	0.669726	0.112438	0.421474	0.267479	0.404875	0.362257	0.430551	0.510827	0.384801	0.419283	0.439293	0.38553	B	B	-12.2853	Low
GSE31210	GSM773643	66	Male	Ever-smoker	II	Mutant	NA	702	1	631	1	0.418453	0.318759	0.526276	0.247774	0.283808	0.436338	0.372593	0.387515	0.424337	0.657364	0.188354	0.387957	0.291763	0.457569	0.0995177	0.397814	0.331232	0.323125	0.410559	0.379955	0.333295	A	B	-12.2364	Low
GSE30219	GSM748332	76	Male	Ever-smoker	III	NA	NA	810	1	810	0	0.486477	0.323571	0.56913	0.285769	0.304433	0.410229	0.381494	0.356926	0.307188	0.702355	0.0336687	0.454411	0.365361	0.352605	0.334972	0.410445	0.438627	0.316342	0.423239	0.428592	0.412834	B	B	-12.187	Low
GSE37745	GSM1019316	70	Female	NA	I	NA	NA	1445	1	NA	NA	0.416911	0.29468	0.492096	0.219836	0.252179	0.441642	0.398871	0.403717	0.380835	0.675293	0.132774	0.414863	0.231209	0.393226	0.13819	0.391613	0.379197	0.303444	0.355176	0.378785	0.390753	A	B	-12.0555	Low
GSE30219	GSM748333	60	Male	Ever-smoker	III	NA	NA	1350	1	1230	1	0.435876	0.310929	0.498588	0.259451	0.309473	0.419394	0.405818	0.397067	0.411306	0.658102	0.162638	0.449785	0.300218	0.371306	0.0848242	0.320974	0.356891	0.335764	0.423347	0.380672	0.349028	C	B	-12.0429	Low
GSE50081	GSM1213717	63	Male	Ever-smoker	I	NA	NA	1792	1	1317	1	0.409766	0.338972	0.587662	0.238861	0.254595	0.428098	0.371534	0.410734	0.457732	0.577489	0.202523	0.432012	0.281385	0.415219	0.264821	0.389481	0.589299	0.270786	0.424765	0.318222	0.362074	B	B	-11.9903	Low
GSE18842	GSM466965	NA	NA	NA	I	NA	NA	NA	NA	NA	NA	0.388708	0.266195	0.492638	0.140664	0.293918	0.398859	0.390073	0.378665	0.426694	0.636183	0.126789	0.360804	0.221001	0.446239	0.166229	0.388242	0.262846	0.319857	0.349227	0.377131	0.322897	C	B	-11.9672	Low
GSE50081	GSM1213698	70	Female	Ever-smoker	II	NA	NA	2055	1	2056	0	0.40401	0.388731	0.577886	0.250312	0.247381	0.407432	0.405611	0.357791	0.2987	0.612854	0.138826	0.372486	0.365324	0.43575	0.305382	0.429333	0.446146	0.332248	0.400078	0.429872	0.34865	B	B	-11.8511	Low
GSE50081	GSM1213805	47	Male	Ever-smoker	I	NA	NA	2197	0	2198	0	0.425121	0.393854	0.587155	0.29895	0.243018	0.407461	0.388024	0.364303	0.306429	0.646746	0.171499	0.418643	0.392975	0.409275	0.330812	0.411683	0.479897	0.328045	0.412838	0.412106	0.36017	B	B	-11.8085	Low
GSE37745	GSM1019154	56	Male	NA	IV	NA	NA	250	1	NA	NA	0.370615	0.161692	0.38587	0.136293	0.275344	0.418844	0.4092	0.383287	0.380338	0.711659	0.12399	0.46842	0.174875	0.310172	-0.0122716	0.310914	0.145252	0.279528	0.41125	0.32726	0.406843	C	C	-11.6476	Low
GSE30219	GSM748335	70	Male	Ever-smoker	I	NA	NA	2640	1	2640	0	0.430343	0.264612	0.561273	0.219159	0.303548	0.418544	0.420382	0.376794	0.378684	0.638978	0.137306	0.4655	0.331826	0.314155	0.241492	0.39511	0.4466	0.36667	0.400073	0.45985	0.37908	B	B	-11.6365	Low
GSE31210	GSM773584	64	Male	Ever-smoker	I	Wildtype	Wildtype	1625	1	813	1	0.436384	0.32703	0.484899	0.17892	0.261055	0.436481	0.386058	0.397051	0.403885	0.603625	0.142805	0.36955	0.385322	0.500154	0.211303	0.397798	0.344154	0.32999	0.396786	0.379602	0.378522	A	B	-11.6182	Low
GSE37745	GSM1019230	68	Female	NA	III	NA	NA	2397	1	2267	0	0.427575	0.28527	0.484659	0.20499	0.303372	0.40425	0.393754	0.409906	0.408594	0.691759	0.105223	0.408146	0.288487	0.403217	0.0843307	0.373537	0.28136	0.385737	0.419409	0.48049	0.356234	C	B	-11.5855	Low
GSE31210	GSM773723	62	Male	Ever-smoker	I	Mutant	NA	1726	0	1726	0	0.43589	0.356094	0.558325	0.249263	0.282102	0.423162	0.38138	0.35358	0.360384	0.607801	0.174991	0.369771	0.394274	0.421426	0.32654	0.403661	0.39457	0.285934	0.413751	0.342355	0.359725	B	B	-11.5636	Low
GSE12667	GSM318127	NA	Male	NA	NA	NA	NA	NA	NA	NA	NA	0.390534	0.282977	0.534836	0.189324	0.221062	0.416407	0.37636	0.375152	0.335181	0.629972	0.186208	0.367719	0.263179	0.357116	0.352275	0.38078	0.390224	0.305084	0.389379	0.390282	0.328441	B	B	-11.5422	Low
GSE28571	GSM707419	NA	NA	NA	NA	NA	NA	NA	NA	NA	NA	0.429215	0.297599	0.489621	0.209425	0.269567	0.402846	0.387703	0.41363	0.401493	0.693359	0.105484	0.379954	0.272451	0.403595	0.0954697	0.365679	0.330667	0.377448	0.417975	0.472288	0.364012	C	B	-11.5318	Low
GSE37745	GSM1019261	53	Male	NA	I	NA	NA	2308	0	NA	NA	0.395648	0.164947	0.387316	0.177703	0.290043	0.448863	0.394937	0.406281	0.320537	0.683081	-0.00488778	0.328857	0.195549	0.312652	-0.122069	0.360801	0.106972	0.29983	0.402695	0.339401	0.428309	C	C	-11.5265	Low
GSE50081	GSM1213812	62	Male	Ever-smoker	II	NA	NA	292	1	293	0	0.463041	0.329295	0.552414	0.367792	0.291199	0.410086	0.375419	0.363917	0.344981	0.659417	0.257495	0.413206	0.336126	0.471674	0.228975	0.379953	0.479672	0.323231	0.468197	0.426516	0.356687	B	B	-11.4467	Low
GSE37745	GSM1019292	67	Male	NA	I	NA	NA	1181	1	NA	NA	0.398869	0.205434	0.427982	0.161927	0.208582	0.451747	0.350525	0.403278	0.351827	0.699887	0.120833	0.281811	0.149796	0.29661	-0.0762548	0.328084	0.209415	0.32095	0.354846	0.349048	0.387059	C	C	-11.3526	Low
GSE31210	GSM773679	63	Male	Ever-smoker	II	Mutant	NA	2364	0	403	0	0.419819	0.365295	0.569698	0.262268	0.342727	0.411131	0.38086	0.360791	0.432195	0.635735	0.134726	0.398387	0.438268	0.391206	0.233916	0.41683	0.462739	0.311952	0.422087	0.370413	0.340385	B	B	-11.2529	Low
GSE50081	GSM1213816	71	Male	NA	II	NA	NA	33	0	34	0	0.42539	0.329495	0.551271	0.254839	0.261482	0.445038	0.404253	0.455458	0.330046	0.674526	0.162746	0.405351	0.308411	0.428214	0.307865	0.365583	0.454936	0.299997	0.437512	0.365019	0.336576	B	B	-11.2009	Low
GSE12667	GSM318144	NA	Male	NA	NA	NA	NA	NA	NA	NA	NA	0.458136	0.371414	0.587568	0.28252	0.218778	0.433071	0.412896	0.425339	0.320073	0.654675	0.241824	0.402142	0.300504	0.371035	0.24243	0.397617	0.518614	0.369387	0.460085	0.442613	0.346155	B	B	-11.1415	Low
GSE30219	GSM748328	58	Male	Ever-smoker	I	NA	NA	90	1	90	0	0.439324	0.348913	0.546865	0.233679	0.327822	0.399758	0.427749	0.371031	0.457533	0.602287	0.182448	0.347182	0.351908	0.389921	0.18308	0.386085	0.470459	0.371404	0.430837	0.486907	0.325058	B	B	-11.0783	Low
GSE37745	GSM1019218	67	Male	NA	I	NA	NA	262	1	179	1	0.353573	0.33033	0.505611	0.218934	0.206295	0.411891	0.418785	0.42301	0.286298	0.629861	0.235391	0.447507	0.394023	0.416864	0.260699	0.400241	0.276576	0.288955	0.358033	0.342659	0.278286	A	B	-10.9974	Low
GSE18842	GSM466973	NA	NA	NA	III	NA	NA	NA	NA	NA	NA	0.413794	0.358649	0.547897	0.261853	0.276785	0.405307	0.423427	0.423769	0.32637	0.646552	0.142181	0.418091	0.26875	0.447843	0.166433	0.379359	0.436288	0.317588	0.391551	0.411195	0.383534	B	B	-10.968	Low
GSE18842	GSM467032	NA	NA	NA	IV	NA	NA	NA	NA	NA	NA	0.395693	0.239873	0.479433	0.13421	0.270598	0.453109	0.376811	0.4132	0.4119	0.703039	0.104751	0.488732	0.11172	0.37514	0.0205203	0.360004	0.255682	0.267239	0.370184	0.294759	0.315059	C	C	-10.897	Low
GSE28571	GSM707430	NA	NA	NA	NA	NA	NA	NA	NA	NA	NA	0.374312	0.174378	0.398088	0.162658	0.250918	0.420292	0.409783	0.394077	0.373028	0.706766	0.0989567	0.426095	0.173523	0.312396	0.00492203	0.315402	0.189398	0.274542	0.40542	0.317466	0.41052	C	C	-10.8649	Low
GSE31210	GSM773642	65	Female	Never-smoker	II	Mutant	NA	1980	0	341	1	0.407145	0.185269	0.488997	0.212672	0.154397	0.394625	0.401966	0.369695	0.318465	0.724405	0.138148	0.346484	0.271967	0.370254	0.0846241	0.402305	0.16857	0.341772	0.376388	0.411349	0.317517	C	C	-10.7788	Low
GSE37745	GSM1019256	74	Female	NA	I	NA	NA	836	1	NA	NA	0.370067	0.332829	0.553098	0.28514	0.203325	0.431571	0.395773	0.4261	0.391269	0.648708	0.211996	0.44232	0.282223	0.413996	0.208518	0.405829	0.564295	0.24399	0.384842	0.308905	0.370783	B	B	-10.7672	Low
GSE50081	GSM1213824	71	Female	Ever-smoker	II	NA	NA	580	1	581	0	0.397808	0.262329	0.48053	0.103729	0.308704	0.414257	0.438241	0.394645	0.423223	0.597853	0.0421573	0.412748	0.200308	0.28982	0.0157133	0.371045	0.325305	0.356761	0.367156	0.448881	0.430969	C	C	-10.6919	Low
GSE28571	GSM707365	NA	NA	NA	NA	NA	NA	NA	NA	NA	NA	0.350612	0.336663	0.513164	0.235247	0.189234	0.410431	0.410878	0.428223	0.279381	0.633052	0.22614	0.418506	0.397273	0.420087	0.282301	0.396969	0.321656	0.284053	0.357179	0.335168	0.276103	A	B	-10.6448	Low
GSE19188	GSM475709	NA	Male	NA	NA	NA	NA	248	1	NA	NA	0.383751	0.306883	0.508166	0.140085	0.226798	0.399002	0.364427	0.399054	0.380812	0.616721	0.122281	0.361177	0.24607	0.32001	0.311917	0.378991	0.456541	0.35453	0.384135	0.423453	0.328239	A	C	-10.6331	Low
GSE50081	GSM1213801	77	Male	Ever-smoker	II	NA	NA	1475	1	10	NA	0.38698	0.388794	0.593257	0.288315	0.247735	0.40034	0.389796	0.370771	0.312543	0.580654	0.223533	0.433062	0.413924	0.38875	0.317274	0.45154	0.473478	0.307113	0.40109	0.366767	0.425537	B	B	-10.5785	Low
GSE30219	GSM748307	56	Male	Ever-smoker	III	NA	NA	2280	1	2280	0	0.4487	0.294096	0.519651	0.290644	0.314168	0.389577	0.384353	0.35728	0.454368	0.632163	0.185614	0.424842	0.36431	0.372096	0.142657	0.352304	0.374875	0.352342	0.40389	0.487627	0.386131	B	B	-10.5215	Low
GSE10245	GSM258592	55	Male	Ever-smoker	II	NA	NA	129	1	105	1	0.40987	0.347415	0.619626	0.288559	0.271298	0.438994	0.436161	0.445907	0.396195	0.511283	0.202164	0.49358	0.342378	0.446753	0.306952	0.40148	0.60801	0.323184	0.45564	0.400156	0.372628	B	B	-10.5119	Low
GSE30219	GSM748311	51	Male	Ever-smoker	IV	NA	NA	1620	1	1440	1	0.462409	0.339919	0.573083	0.272505	0.292822	0.403509	0.423798	0.397714	0.384531	0.647356	0.237493	0.412189	0.369765	0.393108	0.291353	0.365758	0.487542	0.326477	0.435257	0.429574	0.326165	B	B	-10.5115	Low
GSE30219	GSM748113	55	Male	Ever-smoker	I	NA	NA	2700	1	1500	1	0.420316	0.325024	0.549174	0.189419	0.257553	0.42021	0.383992	0.42399	0.367396	0.662148	0.0524382	0.445963	0.179747	0.358601	0.187975	0.374703	0.539316	0.363659	0.43807	0.459018	0.371949	B	C	-10.4856	Low
GSE37745	GSM1019213	61	Male	NA	I	NA	NA	4489	0	3760	1	0.414549	0.326779	0.576344	0.244187	0.276863	0.442803	0.401683	0.446538	0.364688	0.650237	0.209224	0.45034	0.280153	0.440071	0.313472	0.439416	0.368896	0.303229	0.453533	0.344082	0.336505	B	B	-10.4527	Low
GSE31210	GSM773540	55	Female	Never-smoker	II	NA	NA	437	1	253	1	0.428125	0.278944	0.510073	0.24839	0.141918	0.408602	0.407777	0.407561	0.358394	0.705678	0.0426602	0.21266	0.304464	0.426917	0.231526	0.405712	0.386336	0.320961	0.360648	0.334014	0.312008	A	C	-10.4298	Low
GSE18842	GSM467021	NA	NA	NA	I	NA	NA	NA	NA	NA	NA	0.391777	0.303097	0.472847	0.132246	0.319057	0.381923	0.393718	0.338353	0.342363	0.642224	0.132246	0.351367	0.287774	0.405745	0.173664	0.325152	0.352384	0.289492	0.392392	0.386164	0.337475	A	C	-10.3881	Low
GSE30219	GSM748331	82	Male	Ever-smoker	I	NA	NA	0	1	0	0	0.446152	0.328819	0.536252	0.271789	0.273384	0.408216	0.39424	0.342955	0.420934	0.670005	0.182063	0.441452	0.300291	0.470515	0.235232	0.387995	0.398314	0.332619	0.414831	0.404809	0.31811	B	B	-10.2901	Low
GSE30219	GSM748295	70	Male	Ever-smoker	II	NA	NA	1500	1	1500	0	0.463219	0.386315	0.534087	0.32841	0.279893	0.411514	0.369573	0.354827	0.282639	0.690698	0.122429	0.423644	0.340925	0.370917	0.395558	0.410325	0.461269	0.290649	0.38138	0.400016	0.35805	B	B	-10.1879	Low
GSE31210	GSM773598	65	Male	Ever-smoker	II	Wildtype	Wildtype	2289	0	2289	0	0.392952	0.114534	0.335725	0.196738	0.227912	0.453387	0.35552	0.382629	0.403171	0.653105	0.0529837	0.411329	0.0967281	0.399789	-0.244682	0.280206	0.0300781	0.358024	0.36426	0.427009	0.267094	C	C	-10.1044	Low
GSE10245	GSM258567	57	Male	NA	II	NA	NA	1326	0	1326	0	0.405806	0.359823	0.581087	0.263929	0.295852	0.419704	0.399644	0.394789	0.353819	0.629594	0.213228	0.412045	0.34003	0.393508	0.318667	0.381278	0.430972	0.27332	0.417202	0.373832	0.356014	B	B	-9.93519	Low
GSE30219	GSM748324	73	Male	Ever-smoker	I	NA	NA	1560	1	1560	0	0.438928	0.365166	0.579315	0.329286	0.322424	0.406832	0.408105	0.363631	0.360812	0.629233	0.210604	0.415575	0.332431	0.436768	0.342807	0.411541	0.49363	0.294789	0.461413	0.405712	0.383643	B	B	-9.91564	Low
GSE30219	GSM748317	69	Male	Ever-smoker	III	NA	NA	270	1	150	1	0.43255	0.346417	0.568793	0.357952	0.265571	0.41125	0.391277	0.373941	0.378808	0.649551	0.271079	0.376787	0.352409	0.464196	0.349705	0.393314	0.464127	0.289958	0.433855	0.400285	0.332697	B	B	-9.89306	Low
GSE12667	GSM318088	NA	Male	Ever-smoker	NA	NA	NA	NA	NA	NA	NA	0.406091	0.286336	0.473317	0.180394	0.290647	0.455822	0.374009	0.383573	0.487185	0.659013	0.169831	0.494826	0.244204	0.392236	0.0184128	0.340127	0.301211	0.323452	0.418269	0.418709	0.314236	C	C	-9.8462	Low
GSE10245	GSM258604	60	Male	Ever-smoker	II	NA	NA	717	0	717	0	0.368399	0.248011	0.478395	0.194793	0.242761	0.424571	0.425759	0.441921	0.29793	0.67768	0.148961	0.387534	0.172635	0.389668	0.0138195	0.37823	0.224393	0.311887	0.371681	0.420468	0.324109	C	C	-9.84468	Low
GSE19188	GSM475768	NA	Female	NA	NA	NA	NA	76	1	NA	NA	0.466809	0.370681	0.587205	0.300277	0.309184	0.429997	0.393787	0.396874	0.354703	0.663243	0.140538	0.448842	0.399197	0.513383	0.315789	0.418153	0.407617	0.288297	0.393175	0.388994	0.376924	B	B	-9.80042	Low
GSE28571	GSM707363	NA	NA	NA	NA	NA	NA	NA	NA	NA	NA	0.423851	0.329465	0.580058	0.277058	0.264918	0.44027	0.400098	0.455094	0.36346	0.64287	0.206332	0.414576	0.280972	0.444077	0.316779	0.432624	0.406478	0.297986	0.451131	0.335955	0.338862	B	B	-9.75029	Low
GSE10799	GSM272758	NA	Male	NA	NA	NA	NA	NA	NA	NA	NA	0.390659	0.304595	0.475415	0.128028	0.273198	0.448656	0.38872	0.410582	0.460819	0.737088	0.0215594	0.44611	0.155494	0.35009	0.0729774	0.366319	0.31738	0.323184	0.389594	0.38776	0.381537	C	C	-9.70272	Low
GSE30219	GSM748292	64	Male	Ever-smoker	I	NA	NA	5370	1	5370	0	0.425585	0.311843	0.549485	0.208177	0.288731	0.413162	0.444172	0.392293	0.36403	0.673958	0.168888	0.443819	0.278881	0.32921	0.299565	0.36567	0.529514	0.343635	0.41268	0.464187	0.370274	B	B	-9.63756	Low
GSE10799	GSM272754	NA	Female	NA	NA	NA	NA	NA	NA	NA	NA	0.380732	0.338035	0.550073	0.192784	0.279025	0.388942	0.412524	0.401516	0.301912	0.627281	0.193457	0.391947	0.317459	0.376561	0.273928	0.399409	0.438985	0.287447	0.378863	0.348564	0.338885	B	B	-9.48884	Low
GSE19188	GSM475662	NA	NA	NA	NA	NA	NA	NA	NA	NA	NA	0.393064	0.354887	0.571438	0.180444	0.251393	0.422006	0.398921	0.388485	0.318998	0.694981	0.0985474	0.400796	0.202004	0.361219	0.28835	0.372514	0.549051	0.303654	0.368055	0.34663	0.331858	B	C	-9.46031	Low
GSE12667	GSM318096	NA	Male	Ever-smoker	NA	NA	NA	NA	NA	NA	NA	0.38722	0.268709	0.459116	0.191118	0.31609	0.433041	0.400765	0.393252	0.405969	0.672765	0.143209	0.407777	0.288117	0.348978	0.0401542	0.355367	0.266468	0.326063	0.40206	0.443007	0.323246	C	B	-9.31432	Low
GSE50081	GSM1213722	69	Female	Ever-smoker	I	NA	NA	456	1	213	1	0.430889	0.276839	0.481345	0.256556	0.271095	0.406941	0.369694	0.369154	0.358611	0.584033	0.17864	0.380539	0.274524	0.425847	0.0551239	0.354618	0.357123	0.356185	0.44104	0.454654	0.37165	C	B	-9.28597	Low
GSE12667	GSM318093	NA	Male	Ever-smoker	NA	NA	NA	NA	NA	NA	NA	0.408737	0.312531	0.479711	0.271991	0.24457	0.417486	0.331995	0.446351	0.461825	0.604046	0.0829018	0.358062	0.243765	0.305268	0.256134	0.341964	0.387815	0.269432	0.431966	0.348712	0.371531	A	B	-9.27612	Low
GSE19188	GSM475761	NA	Female	NA	NA	NA	NA	725	1	NA	NA	0.389386	0.346415	0.574282	0.199279	0.280836	0.423628	0.354726	0.392896	0.34627	0.697404	0.170162	0.444271	0.293261	0.413057	0.23603	0.402294	0.435397	0.274163	0.382472	0.323864	0.314331	A	C	-9.20779	Low
GSE30219	GSM748312	59	Male	Ever-smoker	I	NA	NA	420	1	390	1	0.449712	0.381352	0.578372	0.277063	0.327385	0.405832	0.416995	0.382583	0.376097	0.609103	0.213775	0.419287	0.332072	0.425171	0.312722	0.4015	0.53865	0.306205	0.407664	0.391749	0.302965	B	B	-9.14306	Low
GSE19188	GSM475712	NA	Male	NA	NA	NA	NA	519	1	NA	NA	0.363769	0.248	0.492942	0.0828929	0.266558	0.41794	0.405436	0.416371	0.403615	0.655873	0.116339	0.391011	0.226428	0.377064	0.0335568	0.344932	0.362861	0.320967	0.438934	0.399326	0.359055	C	C	-9.10914	Low
GSE31210	GSM773677	60	Female	Never-smoker	II	Mutant	NA	1494	0	1494	0	0.445809	0.344446	0.568857	0.316826	0.273296	0.418158	0.371413	0.346022	0.31567	0.679588	0.194116	0.40485	0.373299	0.443187	0.354287	0.409322	0.457169	0.322172	0.390098	0.423133	0.32847	B	B	-9.09656	Low
GSE31210	GSM773749	56	Male	Ever-smoker	I	Mutant	NA	2409	0	2409	0	0.446212	0.336848	0.517903	0.245432	0.289552	0.416995	0.404607	0.405065	0.354114	0.588306	0.207439	0.373081	0.313519	0.392011	0.196963	0.390229	0.406325	0.356554	0.415874	0.43105	0.386114	B	B	-9.09573	Low
GSE31210	GSM773667	57	Female	Ever-smoker	I	Mutant	NA	1429	1	1252	1	0.435534	0.294119	0.500064	0.267567	0.187741	0.422797	0.322481	0.384536	0.42411	0.62154	0.183427	0.363705	0.352396	0.440687	-0.0412716	0.403363	0.360361	0.309025	0.391664	0.380539	0.364598	C	B	-9.04418	Low
GSE19188	GSM475710	NA	Male	NA	NA	NA	NA	3505	0	NA	NA	0.395976	0.275933	0.49631	0.223399	0.298183	0.428768	0.40517	0.420285	0.352132	0.69785	0.199037	0.295761	0.26873	0.412763	0.140977	0.373395	0.382497	0.319191	0.409942	0.428163	0.350591	A	B	-9.02679	Low
GSE31210	GSM773542	30	Male	Ever-smoker	II	NA	NA	2601	0	2601	0	0.447325	0.319292	0.540846	0.334115	0.221285	0.403033	0.394304	0.44213	0.25576	0.640468	0.203859	0.365418	0.340726	0.460054	0.295196	0.343015	0.492411	0.320197	0.393819	0.400763	0.343677	B	B	-8.96258	Low
GSE12667	GSM318084	NA	Male	Ever-smoker	NA	NA	NA	NA	NA	NA	NA	0.401879	0.388244	0.583203	0.254545	0.239786	0.406993	0.398013	0.328283	0.409536	0.601806	0.194975	0.398998	0.326992	0.349689	0.348386	0.378762	0.478207	0.339565	0.451445	0.424693	0.35062	B	B	-8.9584	Low
GSE30219	GSM748310	63	Male	Ever-smoker	I	NA	NA	1890	1	1740	1	0.458509	0.345585	0.537929	0.287678	0.297946	0.399494	0.42744	0.369483	0.367492	0.587184	0.181893	0.407044	0.37479	0.394623	0.205608	0.39432	0.527539	0.321939	0.429741	0.425021	0.339735	B	B	-8.93955	Low
GSE31210	GSM773639	60	Female	Never-smoker	II	Mutant	NA	779	1	461	1	0.406745	0.187546	0.427555	0.160654	0.239542	0.429306	0.407244	0.420439	0.403351	0.649064	0.13427	0.388097	0.208183	0.406576	0.113845	0.3345	0.161911	0.275607	0.407014	0.320472	0.38305	C	C	-8.92718	Low
GSE50081	GSM1213803	74	Male	Ever-smoker	I	NA	NA	562	0	561	0	0.424279	0.38629	0.540463	0.238389	0.325971	0.418423	0.36895	0.436252	0.297968	0.56374	0.234174	0.437235	0.291397	0.375975	0.242083	0.352286	0.529814	0.317402	0.423431	0.410893	0.370669	B	B	-8.91297	Low
GSE31210	GSM773756	54	Female	Ever-smoker	I	Mutant	NA	1849	0	1849	0	0.458914	0.343655	0.55717	0.270269	0.263937	0.426023	0.39146	0.370103	0.378509	0.661478	0.235108	0.446053	0.390294	0.413422	0.354048	0.434845	0.39908	0.354059	0.442648	0.423472	0.373123	B	B	-8.79005	Low
GSE50081	GSM1213827	61	Male	Ever-smoker	I	NA	NA	1522	0	1522	0	0.394562	0.179722	0.443611	0.114809	0.278767	0.452575	0.40407	0.429757	0.558201	0.618013	0.0574624	0.413395	0.123409	0.359525	-0.021026	0.352195	0.216642	0.352374	0.438887	0.405676	0.374119	C	C	-8.63196	Low
GSE50081	GSM1213762	58	Female	Ever-smoker	II	NA	NA	314	1	41	1	0.452889	0.316881	0.531442	0.322802	0.286442	0.436037	0.385101	0.44559	0.3708	0.652128	0.229723	0.357533	0.291665	0.457211	0.291604	0.372493	0.443089	0.268782	0.430592	0.304976	0.379784	B	B	-8.58198	Low
GSE50081	GSM1213750	50	Male	Ever-smoker	II	NA	NA	376	1	337	1	0.384665	0.348287	0.54678	0.176014	0.259388	0.430793	0.404134	0.454515	0.365848	0.636918	0.117397	0.370394	0.306928	0.414439	0.320116	0.365013	0.387009	0.284579	0.436307	0.327463	0.365249	B	C	-8.57259	Low
GSE31210	GSM773571	57	Male	Never-smoker	II	Wildtype	Wildtype	2765	0	1638	1	0.381886	0.308692	0.495935	0.196641	0.282336	0.427187	0.427122	0.392783	0.422187	0.58867	0.110369	0.325888	0.360955	0.437779	0.187687	0.387833	0.313863	0.298837	0.390245	0.392403	0.362457	A	B	-8.52265	Low
GSE37745	GSM1019180	66	Male	NA	I	NA	NA	343	1	116	1	0.447549	0.370022	0.592842	0.301074	0.312038	0.427176	0.411025	0.436673	0.317899	0.571492	0.185065	0.408592	0.382306	0.437526	0.248617	0.432896	0.462403	0.364758	0.423809	0.447094	0.401621	B	B	-8.5216	Low
GSE18842	GSM467024	NA	NA	NA	I	NA	NA	NA	NA	NA	NA	0.419072	0.344145	0.50655	0.23288	0.309086	0.416232	0.344959	0.413431	0.387804	0.608198	0.112032	0.304235	0.307927	0.443805	0.0963878	0.380519	0.355503	0.311576	0.367324	0.346393	0.276808	A	B	-8.46241	Low
GSE31210	GSM773615	64	Male	Ever-smoker	I	Wildtype	Wildtype	3411	0	3411	0	0.421588	0.332126	0.593532	0.258088	0.257259	0.436106	0.380008	0.432612	0.268754	0.678353	0.182979	0.455057	0.2058	0.363276	0.279217	0.41635	0.540494	0.294213	0.380026	0.386418	0.312652	B	C	-8.38456	Low
GSE31210	GSM773648	61	Male	Ever-smoker	II	Mutant	NA	832	0	790	1	0.407925	0.258403	0.453459	0.140271	0.3066	0.417754	0.371484	0.352629	0.355757	0.657624	0.0767101	0.352032	0.281008	0.376284	0.0727215	0.372835	0.271389	0.344667	0.352293	0.439225	0.306262	C	C	-8.35468	Low
GSE31210	GSM773636	51	Male	Ever-smoker	I	Wildtype	Wildtype	1637	0	1637	0	0.391447	0.217003	0.424997	0.150704	0.195657	0.460633	0.420229	0.413797	0.39239	0.649065	0.221878	0.398098	0.177367	0.418297	-0.068941	0.355926	0.133675	0.319664	0.41416	0.399103	0.292457	C	C	-8.3159	Low
GSE50081	GSM1213760	78	Female	Ever-smoker	I	NA	NA	1668	0	1670	0	0.415874	0.311811	0.533779	0.177394	0.312246	0.439845	0.429294	0.467859	0.354275	0.584353	0.201752	0.457626	0.185995	0.446139	0.130054	0.334247	0.504817	0.289487	0.424126	0.362492	0.375788	A	C	-8.25174	Low
GSE30219	GSM748276	53	Male	Ever-smoker	II	NA	NA	1650	1	840	1	0.411744	0.407804	0.607987	0.291676	0.234579	0.409325	0.382984	0.378987	0.303529	0.626094	0.150111	0.434298	0.349456	0.411967	0.393824	0.391915	0.591846	0.29912	0.433278	0.417217	0.380004	B	B	-8.2452	Low
GSE31210	GSM773764	49	Male	Ever-smoker	I	Mutant	NA	1908	0	1908	0	0.402073	0.329557	0.586771	0.223537	0.24663	0.409368	0.315798	0.326419	0.340709	0.659976	0.125844	0.44999	0.252269	0.389404	0.356459	0.404236	0.410252	0.325981	0.399582	0.387626	0.326797	B	C	-8.16768	Low
GSE31210	GSM773661	49	Male	Ever-smoker	I	Mutant	NA	1433	1	827	1	0.442771	0.30658	0.502019	0.275853	0.241639	0.420762	0.371167	0.401515	0.314222	0.644849	0.127432	0.403977	0.301837	0.449158	0.236392	0.366801	0.351636	0.27679	0.372098	0.33356	0.377743	B	B	-8.06066	Low
GSE37745	GSM1019239	55	Male	NA	I	NA	NA	1222	1	NA	NA	0.369403	0.313172	0.568152	0.182173	0.225199	0.438402	0.423911	0.443428	0.36599	0.692302	0.124076	0.427769	0.226402	0.392676	0.292199	0.375003	0.541291	0.256375	0.375761	0.266769	0.357383	B	C	-7.88994	Low
GSE19188	GSM475773	NA	Female	NA	NA	NA	NA	2692	0	NA	NA	0.406935	0.269817	0.45438	0.210731	0.293071	0.438763	0.38899	0.4121	0.378295	0.712805	0.115941	0.39314	0.231441	0.398434	0.143359	0.349172	0.293591	0.303858	0.420105	0.361415	0.354792	C	C	-7.8361	Low
GSE31210	GSM773678	49	Male	Ever-smoker	II	Mutant	NA	754	0	754	0	0.406739	0.235319	0.457722	0.182541	0.320282	0.411684	0.430642	0.379613	0.341738	0.640508	0.0827075	0.424376	0.218563	0.421932	0.0330038	0.325858	0.282486	0.35762	0.39668	0.442955	0.350334	C	B	-7.80501	Low
GSE31210	GSM773672	60	Female	Ever-smoker	II	Mutant	NA	1267	0	1267	0	0.386629	0.335279	0.597371	0.193483	0.257494	0.412088	0.413565	0.333077	0.425829	0.687328	0.0681815	0.398326	0.391261	0.362148	0.298449	0.425821	0.441824	0.302412	0.356686	0.327668	0.371507	B	C	-7.63122	Low
GSE12667	GSM318104	NA	Male	NA	NA	NA	NA	NA	NA	NA	NA	0.393772	0.302695	0.49753	0.27373	0.340439	0.438789	0.453479	0.454512	0.437874	0.589948	0.143115	0.440468	0.256848	0.322832	0.126191	0.353847	0.438461	0.285755	0.416589	0.380134	0.336745	A	C	-7.60281	Low
GSE37745	GSM1019174	66	Male	NA	II	NA	NA	514	1	503	1	0.434059	0.304778	0.489159	0.237223	0.312255	0.437029	0.393273	0.373663	0.429497	0.697446	0.12241	0.493282	0.244449	0.378776	0.230664	0.376502	0.401085	0.28117	0.424066	0.332866	0.344615	B	C	-7.59132	Low
GSE31210	GSM773669	55	Female	Never-smoker	II	Mutant	NA	2486	0	2486	0	0.449558	0.332041	0.561628	0.27212	0.252617	0.415228	0.357151	0.359577	0.348423	0.660466	0.130838	0.342075	0.376288	0.370719	0.265218	0.408745	0.502594	0.289491	0.381787	0.343273	0.285962	B	B	-7.56081	Low
GSE12667	GSM318117	NA	Male	NA	NA	NA	NA	NA	NA	NA	NA	0.422523	0.350291	0.567091	0.239784	0.234678	0.411654	0.381035	0.402313	0.460361	0.65577	0.148115	0.399357	0.239262	0.407224	0.272687	0.37844	0.444893	0.311718	0.390657	0.350663	0.337919	B	B	-7.50254	Low
GSE50081	GSM1213673	68	Male	Ever-smoker	I	NA	NA	697	1	589	1	0.326098	0.243791	0.447988	0.0865034	0.331072	0.406123	0.417084	0.357402	0.395018	0.620968	0.131105	0.389297	0.315972	0.407891	0.0594228	0.38465	0.163035	0.317352	0.398425	0.390202	0.288114	C	B	-7.40794	Low
GSE28571	GSM707388	NA	NA	NA	NA	NA	NA	NA	NA	NA	NA	0.432603	0.308046	0.493845	0.255799	0.290968	0.437534	0.381775	0.380197	0.422762	0.694911	0.101623	0.463739	0.229461	0.375709	0.235819	0.367946	0.433836	0.277787	0.4156	0.331344	0.337938	B	C	-7.32975	Low
GSE31210	GSM773580	69	Male	Ever-smoker	II	Wildtype	Wildtype	1281	0	1281	1	0.418692	0.316226	0.516732	0.209017	0.258534	0.420089	0.428202	0.366225	0.384072	0.624443	0.192663	0.348426	0.351792	0.446371	0.232626	0.379562	0.33522	0.317727	0.426146	0.380678	0.329471	A	B	-7.29948	Low
GSE19188	GSM475784	NA	Male	NA	NA	NA	NA	2036	0	NA	NA	0.44171	0.40261	0.557213	0.28229	0.23528	0.411398	0.412789	0.418228	0.325446	0.700117	0.208047	0.452668	0.38915	0.457863	0.309836	0.420137	0.413921	0.339708	0.412396	0.425974	0.358895	B	B	-7.21945	Low
GSE19188	GSM475681	NA	Female	NA	NA	NA	NA	377	1	NA	NA	0.369752	0.355046	0.559682	0.231127	0.250733	0.380598	0.409881	0.377096	0.389706	0.601138	0.172053	0.365868	0.352785	0.438735	0.231121	0.408463	0.398547	0.310485	0.438087	0.381588	0.339315	B	B	-7.17736	Low
GSE12667	GSM318139	NA	Female	Ever-smoker	NA	NA	NA	NA	NA	NA	NA	0.441289	0.354846	0.54959	0.29026	0.303388	0.401536	0.400244	0.387807	0.323276	0.640146	0.225176	0.395521	0.337343	0.438893	0.20774	0.395003	0.406166	0.305227	0.406963	0.382443	0.34817	B	B	-7.10428	Low
GSE30219	GSM748279	44	Male	Ever-smoker	I	NA	NA	6150	0	6150	0	0.429286	0.332801	0.513279	0.232154	0.242261	0.433814	0.370415	0.418287	0.381523	0.73071	0.161021	0.428836	0.287509	0.385931	0.168869	0.376405	0.399908	0.308662	0.411914	0.356139	0.347365	A	C	-7.0994	Low
GSE30219	GSM748296	50	Male	Ever-smoker	II	NA	NA	90	0	90	0	0.401189	0.319084	0.521286	0.151971	0.278877	0.42017	0.417922	0.405049	0.463622	0.690416	0.0980199	0.486345	0.223943	0.375879	0.0413757	0.34033	0.392296	0.262852	0.411123	0.352278	0.333464	C	C	-7.08949	Low
GSE12667	GSM318090	NA	Male	Ever-smoker	NA	NA	NA	NA	NA	NA	NA	0.43877	0.346611	0.522936	0.399621	0.301232	0.415629	0.396742	0.414126	0.346634	0.649846	0.175274	0.354055	0.338657	0.416788	0.303942	0.377858	0.506393	0.296662	0.431206	0.379291	0.328486	B	B	-6.99242	Low
GSE19188	GSM475683	NA	Male	NA	NA	NA	NA	20	1	NA	NA	0.419271	0.355347	0.558546	0.26903	0.247686	0.413813	0.385035	0.426112	0.325681	0.568053	0.192813	0.357048	0.316802	0.421271	0.25469	0.382428	0.465311	0.302272	0.410645	0.386388	0.347972	B	C	-6.90173	Low
GSE19188	GSM475696	NA	Male	NA	NA	NA	NA	1994	1	NA	NA	0.448059	0.39186	0.60269	0.314525	0.209451	0.417133	0.349029	0.341757	0.39224	0.652262	0.209518	0.414115	0.356655	0.440194	0.424084	0.434806	0.462855	0.288664	0.398262	0.363081	0.331315	B	B	-6.89487	Low
GSE12667	GSM318108	NA	Male	Ever-smoker	NA	NA	NA	NA	NA	NA	NA	0.352996	0.257336	0.493288	0.102257	0.267026	0.466221	0.405091	0.451545	0.370549	0.616504	0.105234	0.387248	0.16225	0.353339	-0.00407667	0.361268	0.396898	0.284412	0.407851	0.303844	0.273639	C	C	-6.82791	Low
GSE10245	GSM258593	71	Male	Ever-smoker	I	NA	NA	654	1	222	1	0.405662	0.137068	0.446642	0.165863	0.337681	0.430607	0.40794	0.39152	0.333057	0.640592	0.216001	0.338515	0.199964	0.324438	0.043733	0.369334	0.174239	0.38488	0.386394	0.513881	0.330478	C	B	-6.79732	Low
GSE12667	GSM318100	NA	Female	Ever-smoker	NA	NA	NA	NA	NA	NA	NA	0.442614	0.405241	0.602259	0.383513	0.299803	0.409158	0.345923	0.400754	0.339632	0.565489	0.143994	0.385664	0.407288	0.444652	0.419171	0.418944	0.469902	0.238978	0.41602	0.322557	0.370049	B	B	-6.70475	Low
GSE19188	GSM475698	NA	Male	NA	NA	NA	NA	3324	0	NA	NA	0.401482	0.314269	0.560009	0.142912	0.267416	0.42307	0.396844	0.391466	0.363036	0.680683	0.122275	0.371272	0.194216	0.400028	0.247423	0.389927	0.496763	0.296948	0.365242	0.332508	0.292969	A	C	-6.69111	Low
GSE50081	GSM1213775	71	Male	Ever-smoker	I	NA	NA	1146	1	1147	0	0.428308	0.353405	0.526709	0.249657	0.268077	0.429129	0.401782	0.430872	0.316626	0.69837	0.170566	0.393301	0.363885	0.405107	0.116167	0.356357	0.389535	0.345743	0.42382	0.433314	0.352075	B	B	-6.64783	Low
GSE31210	GSM773676	48	Female	Never-smoker	II	Mutant	NA	1717	0	1717	0	0.432445	0.323382	0.536215	0.240425	0.300364	0.414003	0.395578	0.378516	0.412578	0.670783	0.134583	0.428266	0.305119	0.467981	0.240763	0.365157	0.415882	0.334965	0.424719	0.433237	0.370111	B	B	-6.53346	Low
GSE30219	GSM748189	53	Male	Ever-smoker	I	NA	NA	630	1	510	1	0.41512	0.43353	0.633297	0.405859	0.251671	0.402522	0.392786	0.40078	0.342859	0.635455	0.223344	0.409921	0.415453	0.414876	0.38794	0.426251	0.532886	0.274817	0.425337	0.32047	0.336562	B	B	-6.4104	Low
GSE50081	GSM1213820	68	Female	NA	I	NA	NA	697	1	696	0	0.338681	0.238408	0.496252	0.160826	0.313463	0.435009	0.456643	0.456463	0.376494	0.643754	0.208845	0.458899	0.186791	0.34908	0.1198	0.400783	0.286746	0.268686	0.424758	0.310548	0.359083	C	C	-6.31893	Low
GSE30219	GSM748068	52	Male	Ever-smoker	I	NA	NA	2610	0	2610	0	0.393376	0.342488	0.564177	0.263232	0.289373	0.433208	0.410711	0.415755	0.290945	0.659672	0.195655	0.441575	0.338886	0.403967	0.265086	0.363948	0.382919	0.277046	0.39106	0.38094	0.27592	B	B	-6.30111	Low
GSE12667	GSM318074	NA	Female	Ever-smoker	NA	NA	NA	NA	NA	NA	NA	0.406819	0.366066	0.56706	0.27214	0.274921	0.414093	0.405837	0.422112	0.352138	0.58439	0.185469	0.408992	0.410918	0.378865	0.218801	0.403595	0.470468	0.29498	0.414756	0.344241	0.316219	B	B	-6.275	Low
GSE12667	GSM318076	NA	Male	Ever-smoker	NA	NA	NA	NA	NA	NA	NA	0.42789	0.319583	0.506147	0.141542	0.294791	0.413743	0.372129	0.340878	0.426717	0.608194	0.175919	0.357296	0.266148	0.394994	0.173067	0.378973	0.375274	0.379723	0.418106	0.478441	0.351421	A	B	-6.2529	Low
GSE31210	GSM773646	58	Female	Ever-smoker	II	Mutant	NA	1463	0	480	1	0.401224	0.311746	0.553429	0.277957	0.296647	0.409414	0.360131	0.347471	0.390207	0.656399	0.203162	0.418302	0.37485	0.367302	0.222687	0.399255	0.344209	0.295584	0.398631	0.3531	0.353212	B	B	-6.18907	Low
GSE31210	GSM773566	69	Female	Never-smoker	I	NA	Mutant	3342	0	3342	0	0.416277	0.328805	0.526338	0.269745	0.290555	0.416202	0.413806	0.405608	0.343465	0.63267	0.1883	0.443237	0.25007	0.408893	0.226468	0.357777	0.393837	0.273209	0.396013	0.359128	0.357307	B	B	-6.0399	Low
GSE50081	GSM1213736	54	Female	Ever-smoker	I	NA	NA	332	1	324	1	0.401579	0.345618	0.519326	0.249614	0.308045	0.414367	0.402456	0.379912	0.326233	0.6139	0.203653	0.419072	0.366111	0.429156	0.0656046	0.373365	0.367978	0.299381	0.391479	0.37809	0.292221	A	B	-6.01041	Low
GSE30219	GSM748334	69	Male	Ever-smoker	II	NA	NA	3000	0	2790	1	0.402967	0.325166	0.518304	0.232344	0.326623	0.420604	0.425725	0.409771	0.324012	0.639612	0.13268	0.445058	0.307394	0.427855	0.0858047	0.335426	0.344134	0.297476	0.389111	0.368803	0.341289	A	B	-5.88259	Low
GSE19188	GSM475700	NA	Female	NA	NA	NA	NA	677	1	NA	NA	0.402595	0.359898	0.533971	0.272943	0.291601	0.40077	0.38201	0.371767	0.277919	0.681894	0.177233	0.409946	0.320509	0.398131	0.346512	0.391423	0.50491	0.307713	0.374311	0.381523	0.381382	B	B	-5.87945	Low
GSE18842	GSM467036	NA	NA	NA	I	NA	NA	NA	NA	NA	NA	0.406838	0.282332	0.485542	0.175412	0.226008	0.41383	0.395677	0.414002	0.440702	0.638574	0.155244	0.409947	0.153637	0.427999	0.0165505	0.374776	0.336287	0.294908	0.346008	0.323699	0.289918	C	C	-5.8352	Low
GSE30219	GSM748091	49	Male	Ever-smoker	I	NA	NA	2520	0	2520	0	0.425321	0.34077	0.541008	0.268356	0.285252	0.436874	0.448303	0.468998	0.383932	0.638707	0.115001	0.395434	0.308281	0.438595	0.306743	0.386946	0.491639	0.33433	0.376241	0.412827	0.29848	B	B	-5.754	Low
GSE37745	GSM1019224	49	Female	NA	II	NA	NA	1874	1	255	1	0.381576	0.294603	0.511739	0.104679	0.245484	0.442466	0.374439	0.421227	0.444789	0.694818	0.112479	0.456979	0.123727	0.439615	0.138618	0.359903	0.481266	0.282147	0.406966	0.351102	0.329335	A	C	-5.75296	Low
GSE37745	GSM1019186	64	Female	NA	II	NA	NA	3844	0	2086	1	0.441697	0.313845	0.508763	0.187838	0.322033	0.464162	0.419149	0.422807	0.409175	0.645228	0.172016	0.423396	0.23839	0.416841	0.0146321	0.413946	0.343165	0.349724	0.400258	0.467852	0.294523	C	C	-5.72588	Low
GSE30219	GSM748140	65	Male	Ever-smoker	I	NA	NA	840	1	480	1	0.401334	0.30925	0.516217	0.212066	0.269129	0.428921	0.373942	0.458742	0.375127	0.62899	0.113263	0.415111	0.204213	0.394886	0.169577	0.365543	0.448462	0.330611	0.428106	0.406213	0.303187	A	C	-5.69168	Low
GSE19188	GSM475691	NA	Male	NA	NA	NA	NA	146	1	NA	NA	0.366631	0.291032	0.505874	0.135779	0.257834	0.410639	0.348709	0.417509	0.409182	0.599375	0.0896235	0.307429	0.18312	0.396925	0.0564687	0.394609	0.473717	0.262089	0.336889	0.319094	0.233217	A	C	-5.68601	Low
GSE12667	GSM318143	NA	Female	Never-smoker	NA	NA	NA	NA	NA	NA	NA	0.417327	0.254773	0.496798	0.22189	0.16528	0.42954	0.41252	0.46315	0.333237	0.553172	0.0640594	0.404768	0.261856	0.328148	0.182068	0.362136	0.351847	0.3447	0.366709	0.363156	0.351201	A	C	-5.64815	Low
GSE30219	GSM748092	53	Female	Ever-smoker	I	NA	NA	3480	0	3480	0	0.43021	0.329132	0.51603	0.220955	0.239257	0.420366	0.382547	0.365374	0.315808	0.688363	0.147559	0.443298	0.314951	0.41297	0.143727	0.3676	0.382799	0.33699	0.443344	0.414015	0.315075	A	C	-5.60957	Low
GSE37745	GSM1019265	51	Female	NA	I	NA	NA	2316	0	NA	NA	0.395534	0.380617	0.551865	0.230583	0.265632	0.423388	0.376693	0.414285	0.365883	0.68769	0.123019	0.370517	0.293298	0.401223	0.300029	0.361605	0.538842	0.320666	0.391149	0.40573	0.272594	B	B	-5.58409	Low
GSE31210	GSM773740	56	Female	Ever-smoker	I	Mutant	NA	1910	0	1910	0	0.375115	0.249554	0.498187	0.109334	0.275754	0.448513	0.427234	0.357727	0.35143	0.667352	0.0794541	0.446524	0.248127	0.376764	0.202223	0.387161	0.298112	0.363715	0.37427	0.399905	0.281531	C	C	-5.57988	Low
GSE31210	GSM773577	69	Female	Never-smoker	II	Wildtype	Wildtype	2661	1	723	1	0.409817	0.320733	0.524479	0.202304	0.268177	0.409119	0.415312	0.386287	0.360893	0.591256	0.170337	0.352503	0.309308	0.393231	0.128111	0.381107	0.400325	0.380545	0.418427	0.461762	0.406646	A	B	-5.45963	Low
GSE50081	GSM1213826	72	Male	Ever-smoker	I	NA	NA	208	1	208	0	0.405495	0.332232	0.563503	0.275733	0.294692	0.420423	0.408463	0.40174	0.356873	0.638111	0.122113	0.445861	0.26754	0.360145	0.185507	0.404921	0.466052	0.331341	0.361406	0.417301	0.350546	B	C	-5.43585	Low
GSE28571	GSM707415	NA	NA	NA	NA	NA	NA	NA	NA	NA	NA	0.386772	0.302173	0.51761	0.137146	0.224862	0.440778	0.372161	0.423886	0.440441	0.694505	0.125947	0.420613	0.119953	0.438287	0.160094	0.351787	0.544469	0.278049	0.406224	0.345169	0.348343	A	C	-5.39266	Low
GSE28571	GSM707350	NA	NA	NA	NA	NA	NA	NA	NA	NA	NA	0.43987	0.316916	0.517364	0.21668	0.300133	0.464274	0.415722	0.42908	0.407553	0.652388	0.176177	0.395086	0.242953	0.41874	0.0304163	0.413037	0.395985	0.341499	0.397517	0.455479	0.292324	C	C	-5.33913	Low
GSE37745	GSM1019314	66	Male	NA	II	NA	NA	4897	0	869	0	0.390927	0.375423	0.57341	0.336626	0.195418	0.396319	0.405539	0.38064	0.329409	0.637712	0.206477	0.375329	0.466898	0.437505	0.284427	0.401225	0.420232	0.272579	0.421897	0.339839	0.311684	B	B	-5.32661	Low
GSE31210	GSM773597	54	Female	Never-smoker	II	Wildtype	Wildtype	259	1	259	0	0.403976	0.306864	0.565675	0.256021	0.245726	0.43226	0.418845	0.446349	0.340887	0.66418	0.0911183	0.429238	0.313746	0.433294	0.241991	0.392019	0.450469	0.276576	0.398912	0.378258	0.360018	B	B	-5.3144	Low
GSE10245	GSM258607	74	Male	Ever-smoker	I	NA	NA	684	0	684	0	0.373968	0.203619	0.423717	0.11738	0.27752	0.424692	0.414956	0.429211	0.422389	0.63399	0.178475	0.393422	0.206766	0.361466	-0.0720003	0.315689	0.238918	0.300425	0.402029	0.343374	0.320828	C	C	-5.31334	Low
GSE31210	GSM773543	64	Female	Never-smoker	II	NA	NA	1173	0	1173	0	0.409851	0.3059	0.528054	0.227117	0.205366	0.426784	0.391937	0.433492	0.4398	0.581625	0.213892	0.33281	0.220505	0.461961	0.125964	0.325449	0.516747	0.259107	0.366558	0.302833	0.30487	A	C	-5.27769	Low
GSE31210	GSM773588	58	Female	Never-smoker	I	Wildtype	Wildtype	1682	0	272	1	0.374058	0.304473	0.500162	0.213149	0.331819	0.41787	0.406012	0.348008	0.293567	0.611027	0.206878	0.408305	0.347942	0.388234	0.18169	0.369826	0.298199	0.282549	0.39764	0.379494	0.337583	A	B	-5.18933	Low
GSE31210	GSM773730	65	Male	Ever-smoker	I	Mutant	NA	941	0	941	0	0.425682	0.268546	0.459428	0.195789	0.328357	0.418113	0.362226	0.383271	0.413928	0.706291	0.242926	0.419829	0.243831	0.358469	0.0605786	0.360596	0.202988	0.313354	0.41331	0.363416	0.396995	C	C	-5.17574	Low
GSE12667	GSM318136	NA	Female	Ever-smoker	NA	NA	NA	NA	NA	NA	NA	0.415691	0.268687	0.501643	0.156703	0.229103	0.360758	0.401978	0.354791	0.353921	0.673973	0.0956509	0.337094	0.222223	0.379447	-0.0745121	0.346902	0.317129	0.383848	0.388767	0.462356	0.347625	C	C	-5.08169	Low
GSE50081	GSM1213759	49	Male	Ever-smoker	I	NA	NA	2004	0	2006	0	0.411268	0.225193	0.458266	0.111918	0.299572	0.435354	0.427703	0.487909	0.321271	0.65628	0.155357	0.46606	0.074326	0.352605	0.106326	0.349628	0.295658	0.321521	0.376624	0.417836	0.312842	C	C	-4.98432	Low
GSE12667	GSM318140	NA	Male	Ever-smoker	NA	NA	NA	NA	NA	NA	NA	0.441221	0.368447	0.573409	0.327944	0.316356	0.40833	0.411881	0.404376	0.388303	0.608493	0.230102	0.413504	0.410277	0.419487	0.325925	0.404644	0.44234	0.374592	0.464486	0.432319	0.387797	B	B	-4.95402	Low
GSE31210	GSM773626	57	Male	Never-smoker	I	Wildtype	Wildtype	1702	0	1702	0	0.439834	0.31991	0.551964	0.277125	0.28957	0.389589	0.350811	0.336705	0.420794	0.613212	0.155833	0.442317	0.270299	0.35911	0.322615	0.373985	0.426872	0.328512	0.42601	0.399733	0.348254	B	C	-4.95318	Low
GSE30219	GSM748277	70	Male	Ever-smoker	II	NA	NA	5790	1	5790	0	0.389261	0.33687	0.558643	0.223041	0.26436	0.389511	0.411026	0.41271	0.375195	0.682857	0.0718378	0.452672	0.217916	0.452982	0.192214	0.355509	0.50324	0.248662	0.379675	0.310432	0.293058	A	C	-4.79886	Low
GSE31210	GSM773570	70	Female	Never-smoker	I	NA	Mutant	1724	0	1724	0	0.403876	0.393881	0.605969	0.299424	0.285438	0.422953	0.446379	0.406813	0.341381	0.636424	0.238579	0.407157	0.350755	0.408672	0.364203	0.422273	0.591594	0.314742	0.395466	0.393064	0.309547	B	B	-4.78116	Low
GSE10245	GSM258588	60	Male	Ever-smoker	I	NA	NA	246	1	192	1	0.396089	0.39408	0.584511	0.277671	0.240751	0.393815	0.426475	0.412987	0.293105	0.563499	0.266805	0.443377	0.408344	0.407002	0.361933	0.418823	0.502209	0.343036	0.435938	0.4577	0.398815	B	B	-4.78016	Low
GSE50081	GSM1213723	80	Male	Ever-smoker	II	NA	NA	953	1	814	1	0.428036	0.385082	0.606067	0.251677	0.241841	0.437646	0.382626	0.421158	0.370724	0.59621	0.225761	0.381958	0.325364	0.399289	0.455136	0.395141	0.518744	0.302376	0.42537	0.357341	0.334837	B	B	-4.66888	Low
GSE31210	GSM773660	54	Female	Never-smoker	I	Mutant	NA	1770	0	987	1	0.401009	0.261848	0.488126	0.22017	0.21654	0.413957	0.363331	0.343384	0.358678	0.686979	0.0935666	0.390061	0.240876	0.407292	0.149177	0.382331	0.28384	0.320081	0.355474	0.434612	0.354795	C	C	-4.65631	Low
GSE31210	GSM773644	66	Male	Ever-smoker	II	Mutant	NA	564	1	253	1	0.418878	0.37161	0.543575	0.319886	0.279416	0.432583	0.407266	0.418818	0.378425	0.692588	0.228883	0.428184	0.358745	0.364452	0.280784	0.387915	0.419363	0.236525	0.383356	0.325781	0.318299	B	B	-4.63397	Low
GSE31210	GSM773548	63	Female	Never-smoker	I	NA	NA	1919	0	1919	0	0.37537	0.308915	0.523058	0.157186	0.249774	0.406964	0.38854	0.426903	0.348034	0.640679	0.119567	0.311334	0.236677	0.365148	0.130888	0.352528	0.549153	0.324103	0.370895	0.39384	0.341806	A	C	-4.49901	Low
GSE37745	GSM1019274	57	Female	NA	I	NA	NA	50	1	NA	NA	0.386508	0.314716	0.500039	0.193958	0.26657	0.393243	0.366003	0.418165	0.317517	0.686291	0.0874377	0.362101	0.185906	0.421389	0.206804	0.32154	0.384408	0.334211	0.404803	0.401888	0.364305	A	C	-4.49459	Low
GSE10799	GSM272766	NA	Female	NA	NA	NA	NA	NA	NA	NA	NA	0.412568	0.230201	0.458266	0.207286	0.26436	0.406556	0.397969	0.389245	0.344324	0.622863	0.19779	0.349569	0.218292	0.368796	0.0168588	0.361898	0.245499	0.327743	0.381058	0.389913	0.37999	C	C	-4.49259	Low
GSE12667	GSM318121	NA	Male	Ever-smoker	NA	NA	NA	NA	NA	NA	NA	0.413011	0.3612	0.552651	0.303863	0.29299	0.433744	0.400127	0.3971	0.36051	0.618557	0.184632	0.407154	0.360918	0.469302	0.275008	0.388487	0.461208	0.312454	0.385328	0.383549	0.328181	B	B	-4.48983	Low
GSE37745	GSM1019273	55	Female	NA	I	NA	NA	1463	1	NA	NA	0.417092	0.388648	0.567255	0.290076	0.196441	0.407999	0.401923	0.401577	0.284615	0.608935	0.199801	0.345076	0.357302	0.480978	0.380886	0.39847	0.488853	0.29673	0.421568	0.367759	0.343931	B	B	-4.48761	Low
GSE30219	GSM748240	52	Male	Ever-smoker	I	NA	NA	690	1	480	1	0.361246	0.353413	0.543113	0.127691	0.299153	0.424947	0.404495	0.425414	0.513594	0.728935	0.134496	0.426322	0.246807	0.394366	0.102177	0.423689	0.485103	0.292916	0.411635	0.336308	0.276934	A	C	-4.46728	Low
GSE31210	GSM773640	58	Male	Ever-smoker	II	Mutant	NA	540	1	313	1	0.408041	0.294762	0.503924	0.192054	0.258664	0.406173	0.393637	0.367346	0.362347	0.668132	0.0935906	0.366988	0.29587	0.465959	0.202347	0.351695	0.283583	0.276773	0.360891	0.360089	0.294756	A	C	-4.44584	Low
GSE50081	GSM1213693	62	Female	Ever-smoker	II	NA	NA	402	1	259	1	0.303489	0.217699	0.464725	-0.0262218	0.27359	0.43471	0.47529	0.415325	0.405869	0.633817	-0.0235721	0.382336	0.102435	0.216852	-0.10699	0.391468	0.280144	0.303174	0.331429	0.374422	0.317869	C	C	-4.31525	Low
GSE31210	GSM773727	57	Female	Never-smoker	I	Mutant	NA	1446	0	1446	0	0.444249	0.375298	0.598503	0.273013	0.27547	0.420895	0.371956	0.405727	0.363563	0.650394	0.161895	0.431384	0.315446	0.42042	0.39038	0.41341	0.545873	0.287023	0.383958	0.362239	0.34215	B	C	-4.23104	Low
GSE31210	GSM773554	60	Female	Never-smoker	I	NA	Mutant	1098	0	861	1	0.413188	0.330225	0.581104	0.215164	0.238311	0.439894	0.432831	0.463602	0.234828	0.611616	0.124748	0.357498	0.161927	0.404371	0.268406	0.402468	0.525315	0.293524	0.354027	0.390115	0.268098	A	C	-4.18607	Low
GSE31210	GSM773641	68	Male	Ever-smoker	II	Mutant	NA	1317	0	540	1	0.370257	0.197735	0.463194	0.183389	0.198664	0.423308	0.394808	0.396278	0.341475	0.674787	0.108823	0.317831	0.183897	0.370034	0.0358409	0.312597	0.240161	0.298504	0.355458	0.351441	0.300539	C	C	-4.15564	Low
GSE31210	GSM773550	34	Female	Ever-smoker	I	NA	NA	1828	0	1828	0	0.461481	0.329893	0.574612	0.346535	0.242753	0.396249	0.362884	0.411054	0.431496	0.584479	0.156013	0.341533	0.330301	0.42973	0.273645	0.36261	0.570476	0.345484	0.401668	0.440964	0.370284	B	B	-4.15177	Low
GSE18842	GSM466985	NA	NA	NA	I	NA	NA	NA	NA	NA	NA	0.374648	0.3087	0.521479	0.194301	0.199373	0.411032	0.372231	0.390031	0.377435	0.637106	0.0797426	0.425738	0.2763	0.43006	0.166719	0.386289	0.397877	0.29145	0.308699	0.331815	0.364542	A	C	-4.14696	Low
GSE31210	GSM773715	56	Female	Never-smoker	I	Mutant	NA	1848	0	1848	0	0.421966	0.344462	0.53393	0.293094	0.240984	0.417882	0.377429	0.435153	0.426074	0.677695	0.185135	0.359809	0.259561	0.412964	0.243897	0.422295	0.448517	0.302278	0.405942	0.339816	0.396203	B	C	-4.01817	Low
GSE50081	GSM1213686	86	Male	Ever-smoker	I	NA	NA	1037	1	1035	0	0.411469	0.336113	0.517658	0.225284	0.277208	0.45749	0.415359	0.462564	0.38242	0.636355	0.105745	0.405213	0.266181	0.357074	0.184945	0.386095	0.559287	0.293975	0.375602	0.371881	0.356122	B	C	-4.00578	Low
GSE37745	GSM1019210	66	Male	NA	I	NA	NA	2748	1	2750	0	0.420775	0.267332	0.461784	0.142043	0.288154	0.422765	0.428417	0.382395	0.401802	0.607397	0.208139	0.386359	0.240381	0.381925	0.124485	0.341954	0.203583	0.331278	0.408943	0.428179	0.301722	C	B	-3.9891	Low
GSE50081	GSM1213700	74	Female	Never-smoker	I	NA	NA	1471	1	683	1	0.386742	0.36386	0.554789	0.192268	0.266099	0.37655	0.381876	0.367403	0.315278	0.621619	0.216104	0.425904	0.331395	0.384426	0.402746	0.367051	0.509432	0.319351	0.40963	0.399626	0.414311	B	C	-3.90603	Low
GSE31210	GSM773675	52	Male	Ever-smoker	II	Mutant	NA	1859	0	1859	0	0.359051	0.279626	0.501945	0.125163	0.239812	0.416522	0.382141	0.392707	0.41043	0.651456	0.144649	0.355982	0.280065	0.433526	0.0822173	0.378683	0.370793	0.283678	0.329678	0.302677	0.303236	A	C	-3.84367	Low
GSE31210	GSM773605	52	Male	Ever-smoker	II	Wildtype	Wildtype	2005	0	2005	0	0.384834	0.330379	0.550089	0.201509	0.293174	0.409296	0.452251	0.390358	0.352962	0.644873	0.237762	0.386307	0.384516	0.449206	0.183438	0.409444	0.399315	0.331035	0.43296	0.400056	0.33586	B	B	-3.82471	Low
GSE31210	GSM773647	49	Male	Ever-smoker	II	Mutant	NA	1345	1	613	1	0.379547	0.311094	0.554345	0.174556	0.206346	0.438502	0.383149	0.378745	0.332312	0.718069	0.12381	0.381791	0.274353	0.407427	0.140961	0.405936	0.443497	0.291546	0.360199	0.341396	0.365183	A	C	-3.73166	Low
GSE37745	GSM1019187	82	Female	NA	I	NA	NA	3331	1	1707	1	0.359738	0.243425	0.471561	0.0691325	0.302348	0.41272	0.400514	0.430576	0.406811	0.646095	0.210792	0.398573	0.152436	0.35946	0.12286	0.377295	0.136895	0.302195	0.364325	0.305965	0.343751	C	C	-3.70546	Low
GSE19188	GSM475708	NA	Male	NA	NA	NA	NA	26	1	NA	NA	0.40907	0.345249	0.533047	0.242164	0.222416	0.413709	0.385402	0.395571	0.373615	0.585843	0.151227	0.376219	0.316333	0.402609	0.181554	0.361438	0.443283	0.268827	0.40809	0.332126	0.241003	A	B	-3.70383	Low
GSE10799	GSM272762	NA	Male	NA	NA	NA	NA	NA	NA	NA	NA	0.381467	0.344084	0.568466	0.164525	0.300042	0.409555	0.409908	0.380872	0.338814	0.673216	0.142276	0.404585	0.286471	0.409609	0.160937	0.388441	0.482896	0.301602	0.365876	0.382367	0.336203	A	C	-3.53239	Low
GSE28571	GSM707351	NA	NA	NA	NA	NA	NA	NA	NA	NA	NA	0.361395	0.252402	0.47514	0.0892592	0.284744	0.409736	0.388889	0.430643	0.399738	0.655659	0.212376	0.363876	0.14888	0.3584	0.145232	0.379599	0.191966	0.300059	0.358096	0.301756	0.354011	C	C	-3.51558	Low
GSE50081	GSM1213785	74	Male	NA	I	NA	NA	1420	1	1073	1	0.358111	0.198255	0.431021	0.119996	0.26138	0.401395	0.408817	0.368603	0.314724	0.672066	0.0515971	0.33418	0.243645	0.32098	-0.0965022	0.362596	0.130603	0.324636	0.374109	0.392413	0.34266	C	C	-3.51478	Low
GSE30219	GSM748116	77	Male	Ever-smoker	I	NA	NA	1200	1	540	1	0.422363	0.36165	0.545137	0.306967	0.287719	0.430961	0.383898	0.418246	0.370077	0.649452	0.208117	0.446804	0.341053	0.431668	0.233494	0.388951	0.470361	0.276972	0.401136	0.366978	0.33112	B	C	-3.46101	Low
GSE50081	GSM1213783	84	Female	Ever-smoker	I	NA	NA	219	1	219	0	0.451752	0.358199	0.553835	0.305721	0.263257	0.414631	0.371888	0.415292	0.358793	0.650319	0.250646	0.387561	0.365584	0.444691	0.322866	0.370788	0.47556	0.328386	0.469554	0.380466	0.293298	B	B	-3.34886	Low
GSE31210	GSM773737	35	Male	Ever-smoker	I	Mutant	NA	3219	0	3219	0	0.387429	0.376542	0.612101	0.152125	0.322888	0.397893	0.409405	0.38492	0.383421	0.592982	0.190299	0.400559	0.348885	0.34221	0.305018	0.432576	0.539978	0.3073	0.3644	0.358885	0.310698	B	C	-3.31583	Low
GSE50081	GSM1213774	68	Male	Ever-smoker	II	NA	NA	1099	1	1054	1	0.384665	0.350248	0.518959	0.231336	0.303254	0.399876	0.394587	0.352506	0.350522	0.627594	0.169182	0.402088	0.37109	0.393217	0.185447	0.379215	0.354051	0.294538	0.389511	0.359859	0.286877	A	B	-3.29757	Low
GSE10245	GSM258560	62	Female	Ever-smoker	I	NA	NA	1008	1	78	1	0.3718	0.280424	0.556394	0.140622	0.235528	0.396876	0.383623	0.436721	0.38659	0.615438	0.177694	0.408507	0.251506	0.280058	0.0677803	0.352206	0.449133	0.278188	0.391673	0.332209	0.325315	A	C	-3.28044	Low
GSE50081	GSM1213768	61	Male	Ever-smoker	I	NA	NA	1584	0	1586	0	0.41133	0.206097	0.470572	0.199634	0.290132	0.437778	0.394899	0.426636	0.389112	0.661124	0.173612	0.391236	0.224687	0.40629	0.0442975	0.387625	0.243378	0.297459	0.44803	0.357185	0.310639	C	C	-3.24603	Low
GSE30219	GSM748081	58	Male	Ever-smoker	I	NA	NA	3060	0	180	1	0.392791	0.271727	0.509903	0.158393	0.310683	0.412534	0.399748	0.406789	0.379317	0.576169	0.0737545	0.398016	0.205402	0.459498	0.104554	0.404409	0.458806	0.274694	0.367852	0.295499	0.28683	A	C	-3.18609	Low
GSE37745	GSM1019183	51	Female	NA	I	NA	NA	591	1	190	1	0.386363	0.26828	0.520401	0.206187	0.266676	0.426717	0.440668	0.409105	0.413501	0.674675	0.185936	0.463746	0.300343	0.408856	0.13196	0.344775	0.182621	0.32776	0.432916	0.408894	0.348703	C	C	-3.16914	Low
GSE37745	GSM1019234	51	Female	NA	I	NA	NA	2068	1	622	1	0.404371	0.32217	0.51338	0.229769	0.314127	0.416018	0.38592	0.388812	0.396017	0.697965	0.108182	0.508482	0.232278	0.396281	0.274967	0.369805	0.424065	0.302757	0.410249	0.396954	0.34587	B	C	-3.14373	Low
GSE28571	GSM707409	NA	NA	NA	NA	NA	NA	NA	NA	NA	NA	0.39214	0.232179	0.48074	0.0900805	0.284197	0.41118	0.396257	0.401252	0.388331	0.62013	0.138464	0.294711	0.16933	0.391548	-0.000235194	0.380549	0.391324	0.39196	0.428653	0.471416	0.279701	C	C	-3.06339	Low
GSE50081	GSM1213757	70	Male	Ever-smoker	I	NA	NA	2099	0	100	1	0.410842	0.346234	0.533369	0.231767	0.257642	0.398797	0.377235	0.390608	0.414314	0.644798	0.127158	0.369716	0.308522	0.346065	0.194063	0.35753	0.467929	0.302949	0.389778	0.354523	0.317667	B	B	-3.0517	Low
GSE28571	GSM707370	NA	NA	NA	NA	NA	NA	NA	NA	NA	NA	0.39828	0.32881	0.515695	0.248611	0.290306	0.4164	0.38223	0.396895	0.388808	0.702856	0.0991952	0.4676	0.216601	0.391546	0.27474	0.368611	0.460276	0.29791	0.404958	0.39136	0.352224	B	C	-3.04948	Low
GSE37745	GSM1019217	70	Female	NA	IV	NA	NA	370	1	212	1	0.394664	0.229118	0.480094	0.066676	0.316772	0.409994	0.397108	0.392188	0.394013	0.604977	0.137482	0.323237	0.169122	0.384842	0.000971573	0.38734	0.349793	0.401461	0.426968	0.484348	0.282522	C	C	-3.00462	Low
GSE10245	GSM258595	56	Male	Ever-smoker	II	NA	NA	285	1	96	1	0.427713	0.259138	0.483587	0.074778	0.297141	0.422818	0.423324	0.39649	0.413359	0.697271	0.0912085	0.469341	0.180129	0.41291	0.0930995	0.372327	0.337662	0.347064	0.41921	0.430961	0.32598	C	C	-2.98836	Low
GSE28571	GSM707347	NA	NA	NA	NA	NA	NA	NA	NA	NA	NA	0.383424	0.278034	0.525646	0.223903	0.246991	0.427597	0.432053	0.407121	0.406881	0.680149	0.189414	0.444855	0.291747	0.408391	0.166287	0.342243	0.229379	0.326966	0.433349	0.41168	0.356301	C	C	-2.92302	Low
GSE31210	GSM773576	64	Female	Never-smoker	II	Wildtype	Wildtype	853	1	196	1	0.4045	0.313893	0.537045	0.26774	0.263926	0.420565	0.404422	0.330872	0.424474	0.600882	0.182073	0.339462	0.339607	0.403184	0.331292	0.367237	0.407011	0.257084	0.40753	0.361516	0.308823	B	B	-2.87975	Low
GSE50081	GSM1213754	73	Male	Ever-smoker	II	NA	NA	737	1	256	1	0.35929	0.302939	0.469184	0.119166	0.332667	0.423009	0.400798	0.375608	0.411408	0.579138	0.147241	0.378985	0.23694	0.389191	0.0995991	0.356441	0.297844	0.278169	0.376508	0.356318	0.280459	C	C	-2.76443	Low
GSE28571	GSM707411	NA	NA	NA	NA	NA	NA	NA	NA	NA	NA	0.402714	0.316854	0.524062	0.204097	0.354502	0.4239	0.422089	0.407065	0.294864	0.648812	0.253274	0.434816	0.293615	0.408091	0.268881	0.389847	0.367534	0.287585	0.4152	0.38096	0.32536	B	B	-2.66619	Low
GSE37745	GSM1019328	59	Male	NA	I	NA	NA	1113	1	NA	NA	0.400687	0.335973	0.540523	0.163235	0.275219	0.382472	0.361063	0.371996	0.321696	0.603583	0.212664	0.372521	0.269335	0.38544	0.300372	0.350581	0.452949	0.31737	0.406708	0.400288	0.346699	B	B	-2.63955	Low
GSE30219	GSM748318	76	Male	Ever-smoker	III	NA	NA	4020	1	4020	0	0.406561	0.346424	0.546297	0.294279	0.286547	0.386684	0.417657	0.359197	0.345047	0.610581	0.179659	0.410575	0.348019	0.396785	0.255654	0.385303	0.420461	0.286547	0.394297	0.350333	0.309253	B	B	-2.60093	Low
GSE37745	GSM1019312	72	Male	NA	IV	NA	NA	2167	1	NA	NA	0.424884	0.331665	0.555013	0.279069	0.271761	0.413905	0.368064	0.424782	0.447887	0.705989	0.185517	0.384964	0.270048	0.399661	0.252644	0.375834	0.475489	0.267599	0.388701	0.341386	0.334169	B	B	-2.55263	Low
GSE37745	GSM1019220	64	Female	NA	II	NA	NA	533	1	138	1	0.406024	0.303851	0.520376	0.203362	0.367533	0.426925	0.431399	0.409969	0.29758	0.640701	0.266128	0.462561	0.300943	0.410876	0.262328	0.392933	0.333026	0.290611	0.418632	0.386252	0.326482	A	B	-2.54887	Low
GSE37745	GSM1019303	51	Male	NA	I	NA	NA	766	1	NA	NA	0.37444	0.35139	0.610166	0.188539	0.285023	0.400778	0.398867	0.412931	0.400492	0.603507	0.207172	0.361845	0.220678	0.387149	0.430046	0.406314	0.609756	0.314788	0.424531	0.353375	0.336825	B	C	-2.36567	Low
GSE31210	GSM773545	60	Female	Never-smoker	II	NA	NA	1879	0	1879	0	0.419231	0.394191	0.573917	0.252021	0.268015	0.430679	0.424279	0.442564	0.321025	0.658662	0.149837	0.424609	0.318832	0.410544	0.30044	0.367125	0.538632	0.25255	0.357266	0.329296	0.33594	B	B	-2.3529	Low
GSE31210	GSM773694	59	Female	Never-smoker	I	Mutant	NA	1856	0	1856	0	0.43007	0.370852	0.559489	0.315681	0.247433	0.412239	0.39115	0.409093	0.302333	0.677142	0.260225	0.411913	0.32437	0.409713	0.278628	0.414332	0.444014	0.31596	0.390447	0.402782	0.364091	B	C	-2.30186	Low
GSE31210	GSM773666	62	Female	Never-smoker	I	Mutant	NA	1537	0	547	1	0.394261	0.369823	0.577978	0.200089	0.351289	0.433157	0.394262	0.416006	0.31719	0.666471	0.166605	0.476487	0.269509	0.385671	0.379088	0.396922	0.491195	0.275587	0.373946	0.338163	0.254563	B	C	-2.21294	Low
GSE50081	GSM1213763	62	Female	Ever-smoker	I	NA	NA	712	1	714	0	0.403648	0.394598	0.571132	0.350663	0.267194	0.406566	0.395829	0.375326	0.317091	0.631098	0.188529	0.413089	0.437124	0.418043	0.331917	0.42418	0.469552	0.279744	0.401222	0.366732	0.327482	B	B	-2.16965	Low
GSE19188	GSM475779	NA	Male	NA	NA	NA	NA	3324	0	NA	NA	0.41109	0.361437	0.58551	0.226877	0.244824	0.440526	0.403929	0.430384	0.336252	0.702203	0.151042	0.433334	0.253721	0.414382	0.313103	0.396254	0.490256	0.278956	0.364466	0.314819	0.294153	B	C	-2.13725	Low
GSE31210	GSM773713	65	Female	Never-smoker	I	Mutant	NA	1426	0	1426	0	0.409343	0.257299	0.42423	0.148467	0.295551	0.427948	0.41806	0.390952	0.379301	0.653756	0.151779	0.359181	0.221305	0.374479	0.0101457	0.369869	0.253243	0.353045	0.375009	0.445087	0.376395	C	C	-2.03331	Low
GSE30219	GSM748170	69	Female	Ever-smoker	I	NA	NA	60	1	60	0	0.386974	0.368266	0.564517	0.293469	0.279996	0.416144	0.452175	0.444762	0.349613	0.61255	0.17005	0.420671	0.342003	0.422279	0.234752	0.405829	0.42499	0.287598	0.367903	0.347263	0.308644	B	C	-1.99991	Low
GSE18842	GSM466969	NA	NA	NA	I	NA	NA	NA	NA	NA	NA	0.417131	0.27999	0.473579	0.211794	0.242689	0.442365	0.386331	0.439967	0.444079	0.679831	0.0988809	0.409846	0.199724	0.392175	0.148685	0.414837	0.302221	0.319258	0.409678	0.357979	0.329984	C	C	-1.90388	Low
GSE50081	GSM1213742	81	Male	Ever-smoker	II	NA	NA	1920	1	1920	0	0.397925	0.327786	0.519784	0.115437	0.290213	0.430694	0.393031	0.419864	0.376677	0.605952	0.155504	0.377559	0.221486	0.40976	0.221651	0.35006	0.526178	0.330875	0.409651	0.381232	0.256511	A	C	-1.88688	Low
GSE50081	GSM1213730	65	Male	Ever-smoker	I	NA	NA	1172	1	292	1	0.398686	0.365013	0.546812	0.235682	0.305412	0.408185	0.370118	0.422037	0.340039	0.575038	0.228256	0.373464	0.309367	0.466674	0.221779	0.369216	0.563807	0.318784	0.42915	0.388537	0.379578	B	B	-1.87308	Low
GSE31210	GSM773698	69	Female	Ever-smoker	I	Mutant	NA	1852	0	1852	0	0.406757	0.263579	0.506051	0.189162	0.219869	0.435478	0.37549	0.407259	0.397471	0.672964	-0.0214486	0.396501	0.249578	0.356547	0.123054	0.398102	0.380743	0.292302	0.356972	0.351843	0.355047	C	C	-1.86735	Low
GSE28571	GSM707405	NA	NA	NA	NA	NA	NA	NA	NA	NA	NA	0.411758	0.345544	0.559684	0.211895	0.318583	0.400682	0.438217	0.410636	0.337082	0.624302	0.10935	0.403941	0.299786	0.411642	0.275276	0.375632	0.540645	0.33928	0.431725	0.420055	0.337754	B	C	-1.83747	Low
GSE19188	GSM475685	NA	Female	NA	NA	NA	NA	2968	0	NA	NA	0.406691	0.324681	0.55411	0.278918	0.303685	0.418966	0.391597	0.380685	0.331509	0.670016	0.129131	0.387149	0.310362	0.399652	0.231294	0.39555	0.43694	0.286777	0.386771	0.347903	0.35899	B	C	-1.77212	Low
GSE31210	GSM773553	46	Female	Never-smoker	I	NA	Mutant	1311	1	438	1	0.399008	0.310001	0.560288	0.336296	0.254796	0.446246	0.416468	0.460147	0.29901	0.615538	0.204289	0.535613	0.178819	0.380509	0.122444	0.358087	0.413434	0.259059	0.345036	0.303501	0.245031	A	C	-1.73424	Low
GSE37745	GSM1019286	67	Male	NA	I	NA	NA	756	1	NA	NA	0.392152	0.33502	0.555675	0.217029	0.26056	0.4439	0.428623	0.442086	0.385778	0.650882	0.137521	0.421151	0.275168	0.381468	0.196054	0.364009	0.512045	0.301716	0.414089	0.358683	0.293672	B	C	-1.67038	Low
GSE37745	GSM1019211	60	Female	NA	III	NA	NA	323	1	306	1	0.413872	0.33986	0.555648	0.194402	0.337513	0.400489	0.445647	0.412512	0.340219	0.622335	0.118879	0.429464	0.310753	0.415298	0.259483	0.38153	0.502884	0.345277	0.431471	0.42717	0.33297	B	C	-1.63391	Low
GSE10245	GSM258577	57	Female	Ever-smoker	I	NA	NA	657	1	543	1	0.39422	0.340612	0.511039	0.236207	0.293905	0.41756	0.376231	0.405297	0.376884	0.675099	0.212025	0.415187	0.370212	0.418272	0.181492	0.340494	0.421306	0.268431	0.416714	0.310992	0.309546	A	C	-1.59992	Low
GSE10245	GSM258600	64	Female	Ever-smoker	I	NA	NA	840	0	738	1	0.430512	0.31029	0.507755	0.189189	0.30959	0.434208	0.415786	0.394912	0.390028	0.646287	0.150087	0.39515	0.357881	0.408772	0.142244	0.418722	0.348872	0.365083	0.401428	0.449731	0.311237	A	C	-1.59696	Low
GSE31210	GSM773751	63	Female	Ever-smoker	I	Mutant	NA	2430	0	2430	0	0.388893	0.315154	0.583543	0.123405	0.121633	0.40939	0.385855	0.368791	0.356656	0.661716	0.105614	0.36045	0.215155	0.386249	0.305457	0.415112	0.558344	0.347466	0.359737	0.381776	0.321487	A	C	-1.52944	Low
GSE30219	GSM748242	64	Female	Never-smoker	II	NA	NA	510	1	390	1	0.405403	0.320491	0.502205	0.242869	0.275732	0.406174	0.397621	0.383316	0.400609	0.680335	0.15795	0.468292	0.276525	0.380038	0.190334	0.353297	0.376946	0.343364	0.406099	0.42378	0.3346	B	C	-1.33432	Low
GSE50081	GSM1213833	69	Female	Ever-smoker	I	NA	NA	204	1	46	1	0.392381	0.325158	0.547487	0.2254	0.237786	0.421734	0.428125	0.400462	0.485694	0.652196	0.087498	0.466433	0.281726	0.333418	0.17459	0.377845	0.419672	0.268902	0.391413	0.341837	0.311617	A	C	-1.31116	Low
GSE31210	GSM773656	53	Female	Never-smoker	I	Mutant	NA	1128	0	1126	1	0.399942	0.321551	0.534662	0.222853	0.376173	0.403195	0.430199	0.394375	0.388456	0.60583	0.179671	0.424778	0.350446	0.37206	0.171673	0.366732	0.407038	0.333015	0.439574	0.429911	0.367331	B	B	-1.30366	Low
GSE31210	GSM773724	68	Female	Never-smoker	I	Mutant	NA	1629	0	1629	0	0.381355	0.356168	0.532302	0.238381	0.255861	0.418585	0.395218	0.354736	0.309405	0.657439	0.138259	0.387968	0.326589	0.412866	0.332919	0.38514	0.358369	0.274908	0.394313	0.324317	0.28497	B	C	-1.26015	Low
GSE50081	GSM1213682	73	Female	Ever-smoker	I	NA	NA	2029	0	2030	0	0.386898	0.308201	0.538169	0.228406	0.252774	0.413088	0.400952	0.406218	0.349929	0.61298	0.225981	0.350729	0.287049	0.403486	0.161852	0.383741	0.409661	0.298769	0.390925	0.364087	0.254008	A	C	-1.18439	Low
GSE50081	GSM1213836	56	Female	NA	II	NA	NA	460	0	461	0	0.401157	0.200323	0.45707	0.197409	0.185807	0.44785	0.342661	0.459788	0.448094	0.683201	0.220064	0.445293	0.0818256	0.413716	0.0477603	0.323819	0.30664	0.256605	0.41164	0.243502	0.365357	C	C	-1.18425	Low
GSE37745	GSM1019160	72	Female	NA	I	NA	NA	84	1	83	0	0.40759	0.267447	0.449112	0.125066	0.337689	0.44712	0.388858	0.390408	0.377538	0.633453	0.139591	0.347021	0.2257	0.336469	0.0232728	0.386709	0.235621	0.321991	0.382714	0.38804	0.307176	C	C	-1.15988	Low
GSE10245	GSM258561	62	Male	Ever-smoker	II	NA	NA	441	1	441	0	0.379295	0.351029	0.5666	0.226992	0.238707	0.41197	0.390576	0.392095	0.272927	0.65913	0.198367	0.406736	0.242602	0.412913	0.147481	0.386358	0.480846	0.258365	0.410627	0.318119	0.306813	A	C	-1.10923	Low
GSE37745	GSM1019243	60	Male	NA	I	NA	NA	1031	1	NA	NA	0.381535	0.287232	0.473087	0.22492	0.274734	0.413127	0.36435	0.430418	0.382249	0.673806	0.152512	0.374444	0.257134	0.436655	0.104083	0.362797	0.3133	0.300701	0.390075	0.377098	0.320586	C	C	-0.956265	Low
GSE37745	GSM1019152	54	Female	NA	I	NA	NA	523	1	NA	NA	0.363583	0.287566	0.499186	0.133494	0.288736	0.426933	0.421336	0.358526	0.292661	0.684858	0.137813	0.533473	0.17272	0.369878	0.210532	0.356198	0.311271	0.253511	0.373239	0.345418	0.314152	A	C	-0.911647	Low
GSE28571	GSM707428	NA	NA	NA	NA	NA	NA	NA	NA	NA	NA	0.362643	0.294768	0.509729	0.155596	0.273203	0.429684	0.415699	0.366515	0.2888	0.682059	0.140006	0.50031	0.164478	0.36405	0.227084	0.363617	0.363803	0.2504	0.371082	0.340478	0.321473	A	C	-0.815452	Low
GSE19188	GSM475788	NA	Male	NA	NA	NA	NA	694	0	NA	NA	0.348873	0.115217	0.388808	0.0464105	0.266278	0.395908	0.438213	0.405309	0.297668	0.630943	0.273905	0.385903	0.120217	0.212663	-0.0953027	0.245948	0.130637	0.354991	0.36413	0.411759	0.394028	C	C	-0.790452	Low
GSE37745	GSM1019285	47	Female	NA	II	NA	NA	1826	0	NA	NA	0.413638	0.319786	0.533698	0.253627	0.282165	0.445541	0.37613	0.399069	0.416023	0.678313	0.206907	0.394081	0.27838	0.401707	0.0798496	0.386034	0.426966	0.282166	0.413122	0.330289	0.310001	A	C	-0.776881	Low
GSE37745	GSM1019332	47	Female	NA	II	NA	NA	1015	1	NA	NA	0.408679	0.3296	0.525727	0.254345	0.253594	0.417739	0.398886	0.411039	0.331495	0.669588	0.189634	0.346853	0.296049	0.386104	0.211423	0.371085	0.437453	0.31168	0.360525	0.39116	0.341377	B	C	-0.670362	Low
GSE37745	GSM1019247	60	Male	NA	III	NA	NA	1123	1	NA	NA	0.442506	0.327597	0.509519	0.366746	0.26043	0.419009	0.369002	0.388063	0.384718	0.614811	0.189319	0.356794	0.352766	0.45208	0.134078	0.362198	0.414038	0.30573	0.43617	0.385493	0.277355	B	B	-0.664679	Low
GSE31210	GSM773551	75	Female	Never-smoker	II	NA	Mutant	1841	1	1359	1	0.441607	0.348558	0.555929	0.328141	0.252781	0.433752	0.42811	0.459245	0.404513	0.619042	0.19754	0.445534	0.361917	0.417706	0.155339	0.404466	0.476853	0.359812	0.442246	0.443541	0.354646	B	B	-0.636509	Low
GSE30219	GSM748139	56	Male	Ever-smoker	I	NA	NA	4500	1	4500	0	0.41482	0.376486	0.582679	0.295502	0.2625	0.411278	0.375715	0.401204	0.350566	0.588882	0.184031	0.366756	0.346423	0.404791	0.334905	0.381192	0.478663	0.227526	0.406074	0.296775	0.273341	B	C	-0.629231	Low
GSE18842	GSM466967	NA	NA	NA	I	NA	NA	NA	NA	NA	NA	0.386544	0.339509	0.557621	0.144347	0.292291	0.404106	0.353042	0.421547	0.379422	0.702679	0.131596	0.402942	0.164624	0.385683	0.289485	0.357658	0.506228	0.321864	0.351026	0.378591	0.34128	A	C	-0.597157	Low
GSE31210	GSM773544	63	Female	Never-smoker	II	NA	NA	2369	0	2369	0	0.421213	0.327367	0.577902	0.264665	0.233015	0.436339	0.419794	0.446719	0.36277	0.566522	0.154025	0.391664	0.254516	0.483239	0.326523	0.389916	0.56026	0.300408	0.396089	0.386191	0.376303	B	C	-0.589251	Low
GSE31210	GSM773650	53	Female	Never-smoker	II	Mutant	NA	1122	1	538	1	0.40163	0.247764	0.468781	0.11705	0.257065	0.421198	0.402437	0.381007	0.356488	0.634705	0.071352	0.336972	0.169579	0.357074	0.0261883	0.335024	0.343326	0.359944	0.382909	0.473592	0.323764	C	C	-0.588903	Low
GSE10245	GSM258552	52	Female	Ever-smoker	I	NA	NA	1818	0	1818	0	0.401105	0.345287	0.586546	0.24513	0.254343	0.407726	0.410684	0.383975	0.428035	0.58004	0.178446	0.422291	0.344499	0.375874	0.222683	0.403944	0.45411	0.326021	0.424686	0.436599	0.257471	B	C	-0.57579	Low
GSE31210	GSM773655	64	Female	Ever-smoker	I	Mutant	NA	1482	0	832	1	0.421736	0.301819	0.573875	0.202156	0.277524	0.433778	0.368368	0.413995	0.414226	0.623701	0.0674581	0.309105	0.292019	0.388883	0.223574	0.396066	0.514855	0.340653	0.367504	0.400008	0.297103	A	C	-0.459905	Low
GSE12667	GSM318106	NA	Male	NA	NA	NA	NA	NA	NA	NA	NA	0.388148	0.28285	0.497502	0.134983	0.339164	0.415961	0.434971	0.415274	0.422727	0.633278	0.121385	0.437223	0.237717	0.402144	0.132879	0.345714	0.278339	0.327735	0.400946	0.401695	0.313909	C	C	-0.442694	Low
GSE50081	GSM1213672	82	Female	Ever-smoker	I	NA	NA	2497	0	2497	0	0.375473	0.346913	0.539407	0.210713	0.272821	0.413585	0.416523	0.409923	0.378613	0.65358	0.118765	0.365502	0.346007	0.376751	0.210756	0.405666	0.400499	0.307928	0.348614	0.346537	0.279532	A	C	-0.27835	Low
GSE30219	GSM748127	69	Male	Ever-smoker	I	NA	NA	1560	1	1560	0	0.39833	0.376437	0.566574	0.307601	0.269351	0.400804	0.377031	0.369555	0.330276	0.608221	0.169641	0.382911	0.37605	0.45662	0.340236	0.386055	0.484407	0.268196	0.363431	0.338358	0.254629	B	B	-0.221257	Low
GSE37745	GSM1019260	49	Male	NA	I	NA	NA	2350	0	NA	NA	0.372356	0.368219	0.55666	0.250942	0.214513	0.385146	0.383304	0.418652	0.359675	0.611643	0.187709	0.312367	0.312556	0.385119	0.281276	0.366142	0.476876	0.279752	0.414609	0.349501	0.313966	B	B	-0.177573	Low
GSE31210	GSM773700	54	Female	Never-smoker	I	Mutant	NA	1861	0	1861	0	0.416333	0.306933	0.54455	0.153802	0.285704	0.381733	0.350319	0.313522	0.414357	0.613951	0.2	0.399684	0.306869	0.377332	0.163626	0.38624	0.346507	0.338821	0.396269	0.410161	0.365025	A	C	-0.142791	Low
GSE19188	GSM475810	NA	Male	NA	NA	NA	NA	214	1	NA	NA	0.33905	0.294385	0.504097	0.116078	0.267468	0.402549	0.394641	0.378755	0.336618	0.660407	0.0667645	0.342933	0.21575	0.410582	0.169641	0.357168	0.355712	0.283337	0.341411	0.360504	0.294827	A	C	-0.0982153	Low
GSE50081	GSM1213845	72	Female	Ever-smoker	II	NA	NA	438	1	378	1	0.314913	0.236724	0.478843	0.186397	0.2625	0.394534	0.354979	0.413517	0.302815	0.499683	0.146582	0.294953	0.308608	0.378116	-0.000453779	0.405711	0.375457	0.27224	0.279761	0.300135	0.198397	A	C	-0.0460675	Low
GSE28571	GSM707367	NA	NA	NA	NA	NA	NA	NA	NA	NA	NA	0.3766	0.377661	0.562182	0.257348	0.185976	0.385068	0.40645	0.363644	0.320877	0.562335	0.214728	0.356698	0.392782	0.435605	0.252337	0.409151	0.450813	0.311455	0.373142	0.404563	0.273013	B	C	-0.0332198	Low
GSE50081	GSM1213670	68	Female	Ever-smoker	I	NA	NA	2745	0	2745	0	0.32973	0.414471	0.58008	0.134509	0.287804	0.400984	0.488641	0.407757	0.285202	0.560646	0.160757	0.428855	0.379794	0.365159	0.248915	0.440499	0.458317	0.290988	0.35576	0.370098	0.327521	B	C	0.154226	Low
GSE28571	GSM707335	NA	NA	NA	NA	NA	NA	NA	NA	NA	NA	0.3757	0.35976	0.590083	0.251157	0.176566	0.415072	0.417824	0.381516	0.314387	0.652345	0.200197	0.381733	0.432533	0.489846	0.236586	0.404068	0.511151	0.255064	0.367157	0.316393	0.300204	B	C	0.206784	Low
GSE37745	GSM1019225	51	Female	NA	II	NA	NA	177	1	7	0	0.380094	0.372708	0.560715	0.240591	0.21266	0.384895	0.410813	0.35898	0.319521	0.560739	0.222258	0.351647	0.407392	0.436063	0.250493	0.410181	0.416217	0.316103	0.375264	0.412356	0.268631	B	C	0.236971	Low
GSE50081	GSM1213681	71	Female	Ever-smoker	I	NA	NA	1942	0	1941	0	0.384773	0.315492	0.560197	0.231661	0.231577	0.426546	0.409531	0.438581	0.422866	0.662057	0.163219	0.338051	0.269591	0.417823	0.184849	0.376623	0.483077	0.300411	0.391692	0.292347	0.339877	A	C	0.471608	Low
GSE50081	GSM1213804	81	Female	NA	I	NA	NA	2858	0	2859	0	0.375521	0.300093	0.525262	0.147106	0.25085	0.412618	0.413787	0.437089	0.370417	0.656551	0.0952971	0.345961	0.253109	0.421834	0.137227	0.354432	0.381884	0.254572	0.389149	0.31661	0.296635	A	C	0.516438	Low
GSE10799	GSM272763	NA	Female	NA	NA	NA	NA	NA	NA	NA	NA	0.444064	0.332621	0.535514	0.296322	0.24718	0.407367	0.358142	0.377989	0.319112	0.636929	0.156752	0.343314	0.337149	0.440739	0.212692	0.379669	0.496774	0.363709	0.383873	0.463964	0.289681	B	C	0.605891	Low
GSE28571	GSM707374	NA	NA	NA	NA	NA	NA	NA	NA	NA	NA	0.364889	0.360625	0.546411	0.146606	0.289997	0.404945	0.435669	0.423711	0.363563	0.611607	0.174019	0.382206	0.275775	0.399035	0.308155	0.360167	0.454563	0.267411	0.356815	0.33024	0.281517	A	C	0.687354	Low
GSE30219	GSM748138	53	Male	Ever-smoker	I	NA	NA	1140	1	750	1	0.384637	0.350212	0.573528	0.232141	0.278875	0.425611	0.377025	0.421944	0.375248	0.647033	0.197887	0.372812	0.279758	0.401885	0.284145	0.388069	0.502923	0.264776	0.378148	0.301472	0.247773	B	C	0.70047	Low
GSE31210	GSM773561	61	Male	Never-smoker	I	NA	Mutant	1825	0	1825	0	0.389959	0.269926	0.528588	0.199692	0.329541	0.413811	0.444155	0.389058	0.281103	0.568825	0.135774	0.3455	0.287458	0.381742	0.108588	0.382808	0.376907	0.279595	0.347324	0.372176	0.347171	A	B	0.719634	Low
GSE37745	GSM1019145	65	Female	NA	I	NA	NA	590	1	222	0	0.398251	0.2625	0.498157	0.127785	0.306827	0.426615	0.411573	0.44402	0.373247	0.650635	0.157905	0.414873	0.202882	0.399241	0.0024355	0.372507	0.297755	0.318095	0.40423	0.393933	0.341931	C	C	0.786162	Low
GSE37745	GSM1019165	71	Male	NA	II	NA	NA	151	1	54	0	0.377979	0.369717	0.593994	0.245346	0.207941	0.415563	0.420627	0.382606	0.331807	0.651229	0.208132	0.419617	0.425864	0.489783	0.262613	0.415041	0.487834	0.259673	0.366974	0.320366	0.292431	B	C	0.795414	Low
GSE31210	GSM773746	52	Female	Ever-smoker	I	Mutant	NA	1947	0	1947	0	0.400649	0.365773	0.544253	0.281148	0.257038	0.413775	0.427254	0.415549	0.368388	0.708759	0.179621	0.444068	0.323189	0.41561	0.249029	0.382556	0.429756	0.29799	0.43071	0.361608	0.324141	B	C	0.848171	Low
GSE37745	GSM1019158	70	Male	NA	I	NA	NA	490	1	437	1	0.361802	0.354616	0.545448	0.13061	0.308196	0.407937	0.440818	0.417722	0.369589	0.612386	0.176166	0.419455	0.278682	0.39214	0.306852	0.363363	0.414167	0.26797	0.357327	0.336708	0.2804	A	C	0.885003	Low
GSE28571	GSM707353	NA	NA	NA	NA	NA	NA	NA	NA	NA	NA	0.393832	0.265611	0.501685	0.138602	0.288441	0.426951	0.407081	0.453502	0.370968	0.651496	0.148515	0.38121	0.195647	0.40178	-0.0073905	0.370349	0.351926	0.310251	0.399804	0.376969	0.338808	C	C	0.89621	Low
GSE37745	GSM1019305	67	Female	NA	I	NA	NA	3846	0	4072	0	0.402249	0.294728	0.491122	0.154513	0.258261	0.432053	0.395523	0.414858	0.388457	0.669208	0.161557	0.319123	0.194616	0.37442	0.0820464	0.379369	0.404828	0.301717	0.396098	0.371049	0.317032	C	C	0.935911	Low
GSE18842	GSM466951	NA	NA	NA	I	NA	NA	NA	NA	NA	NA	0.369296	0.388396	0.588045	0.219204	0.245782	0.389748	0.409383	0.386186	0.309764	0.622095	0.140754	0.350876	0.397351	0.43704	0.334719	0.425698	0.453752	0.29084	0.351014	0.333918	0.25993	B	C	0.937782	Low
GSE12667	GSM318078	NA	Female	NA	NA	NA	NA	NA	NA	NA	NA	0.361282	0.323417	0.56189	0.11787	0.214565	0.435548	0.420366	0.437916	0.367292	0.6709	0.150456	0.377717	0.218706	0.35687	0.323227	0.381064	0.499119	0.30755	0.373282	0.338067	0.293876	A	C	0.966881	Low
GSE12667	GSM318089	NA	Female	Ever-smoker	NA	NA	NA	NA	NA	NA	NA	0.384142	0.353282	0.532225	0.202652	0.305519	0.405114	0.402021	0.343144	0.415771	0.572541	0.151142	0.364272	0.352245	0.331746	0.217228	0.369646	0.409968	0.279825	0.359832	0.384702	0.301091	A	C	1.09246	Low
GSE12667	GSM318137	NA	Female	NA	NA	NA	NA	NA	NA	NA	NA	0.398571	0.293887	0.482233	0.205492	0.249878	0.395191	0.401884	0.351004	0.272111	0.678679	0.225878	0.213844	0.228341	0.410349	0.103682	0.382433	0.318001	0.315651	0.332539	0.396992	0.336223	A	C	1.11165	Low
GSE30219	GSM748278	70	Male	Ever-smoker	I	NA	NA	690	1	360	1	0.387091	0.351655	0.517656	0.215852	0.281831	0.413618	0.374777	0.414648	0.419137	0.653482	0.11663	0.382807	0.258051	0.413862	0.191998	0.353435	0.46766	0.255424	0.400502	0.310606	0.316549	A	C	1.18972	Low
GSE19188	GSM475797	NA	Female	NA	NA	NA	NA	2671	0	NA	NA	0.417612	0.317344	0.526653	0.195378	0.290465	0.42876	0.3765	0.415031	0.415047	0.648516	0.0854157	0.432468	0.264556	0.465395	0.171775	0.367576	0.436841	0.261147	0.386347	0.333135	0.281341	A	C	1.1903	Low
GSE37745	GSM1019150	71	Female	NA	I	NA	NA	1839	1	NA	NA	0.42225	0.321562	0.489866	0.185378	0.279972	0.405873	0.411344	0.383451	0.40317	0.728867	0.143809	0.467732	0.242574	0.401075	0.0700004	0.344517	0.235892	0.344112	0.408713	0.428317	0.346388	C	C	1.33561	Low
GSE12667	GSM318132	NA	Female	NA	NA	NA	NA	NA	NA	NA	NA	0.430655	0.377641	0.572111	0.264746	0.2764	0.393318	0.417346	0.4061	0.301561	0.586985	0.15064	0.369858	0.323763	0.446985	0.304094	0.401401	0.446704	0.282832	0.376344	0.341199	0.323139	B	C	1.40134	Low
GSE50081	GSM1213733	78	Male	Ever-smoker	I	NA	NA	1270	1	988	1	0.396591	0.287884	0.482626	0.118453	0.283351	0.424406	0.388514	0.461689	0.384913	0.631622	0.231675	0.364633	0.154376	0.420475	0.225688	0.346289	0.377079	0.330469	0.411223	0.393155	0.261674	A	C	1.4044	Low
GSE28571	GSM707426	NA	NA	NA	NA	NA	NA	NA	NA	NA	NA	0.428129	0.326599	0.490158	0.204655	0.253921	0.405949	0.402486	0.386845	0.39794	0.732604	0.157564	0.443532	0.247474	0.402113	0.0736856	0.343361	0.277685	0.337044	0.404377	0.424129	0.361646	C	C	1.44391	Low
GSE31210	GSM773709	55	Male	Ever-smoker	I	Mutant	NA	1317	0	1317	0	0.410174	0.344969	0.577689	0.210156	0.310886	0.382797	0.431713	0.3562	0.338759	0.585869	0.2041	0.376408	0.371523	0.331644	0.29212	0.440998	0.498402	0.355454	0.390399	0.433393	0.336837	B	C	1.45383	Low
GSE37745	GSM1019289	78	Male	NA	I	NA	NA	1011	1	NA	NA	0.399893	0.344262	0.534232	0.208583	0.262753	0.439161	0.406285	0.429801	0.369672	0.672887	0.123353	0.335164	0.205205	0.422579	0.149212	0.391051	0.466868	0.255964	0.36858	0.301936	0.281385	A	C	1.54278	Low
GSE31210	GSM773702	45	Female	Never-smoker	I	Mutant	NA	3189	0	3189	0	0.422895	0.276507	0.519922	0.253613	0.289978	0.42473	0.400906	0.411794	0.362097	0.669676	0.205991	0.482811	0.222679	0.35455	0.240248	0.320735	0.328865	0.368824	0.397928	0.421869	0.322152	A	C	1.5855	Low
GSE50081	GSM1213770	69	Male	Ever-smoker	II	NA	NA	770	1	769	0	0.390012	0.280916	0.485346	0.147512	0.292625	0.424149	0.400807	0.370356	0.369158	0.612007	0.22203	0.371763	0.310665	0.441106	0.0243864	0.361563	0.229214	0.311265	0.376204	0.383113	0.261137	C	C	1.59448	High
GSE31210	GSM773627	61	Female	Never-smoker	I	Wildtype	Wildtype	2050	0	2050	0	0.406362	0.311413	0.495149	0.220489	0.226371	0.438583	0.405882	0.402303	0.313854	0.630603	0.0712897	0.338275	0.240894	0.420238	0.191406	0.328371	0.458651	0.261866	0.35671	0.317849	0.348621	A	C	1.66046	High
GSE37745	GSM1019313	49	Female	NA	I	NA	NA	5063	0	5045	0	0.380875	0.289714	0.512502	0.179119	0.256	0.439265	0.386309	0.380584	0.354325	0.63094	0.150662	0.426952	0.176968	0.349459	0.284212	0.355833	0.493425	0.302735	0.399771	0.36588	0.283936	A	C	1.66334	High
GSE30219	GSM748102	64	Male	Ever-smoker	I	NA	NA	6090	0	6090	0	0.388532	0.380328	0.558344	0.220835	0.287714	0.395858	0.391079	0.36032	0.34709	0.636793	0.195249	0.448379	0.333229	0.398843	0.265664	0.371127	0.436482	0.27358	0.369671	0.358394	0.282282	B	C	1.70361	High
GSE30219	GSM748089	48	Male	Ever-smoker	I	NA	NA	750	1	90	1	0.415771	0.432663	0.621758	0.344377	0.238744	0.410205	0.395243	0.411355	0.357135	0.616507	0.245906	0.419844	0.426937	0.439995	0.403422	0.405327	0.551399	0.272469	0.421634	0.339141	0.287504	B	B	1.71868	High
GSE10245	GSM258559	71	Male	Ever-smoker	I	NA	NA	936	1	936	1	0.393894	0.403099	0.604857	0.228495	0.313506	0.414967	0.419176	0.431702	0.346026	0.585397	0.254333	0.403893	0.39769	0.488055	0.367774	0.379443	0.529982	0.238054	0.405755	0.301076	0.298771	B	C	1.72986	High
GSE50081	GSM1213814	71	Female	Ever-smoker	I	NA	NA	1862	0	1863	0	0.392608	0.363566	0.553808	0.220544	0.27921	0.41503	0.413566	0.391641	0.332671	0.623614	0.137686	0.404988	0.371024	0.405183	0.263273	0.384449	0.41462	0.302814	0.378538	0.367116	0.286111	B	B	1.76035	High
GSE30219	GSM748111	60	Male	Ever-smoker	I	NA	NA	750	1	750	0	0.41122	0.378073	0.603642	0.24789	0.301097	0.412162	0.410353	0.418831	0.37646	0.668286	0.189877	0.423592	0.307903	0.426524	0.324851	0.40123	0.470607	0.315451	0.391744	0.37508	0.290166	B	C	1.84814	High
GSE28571	GSM707337	NA	NA	NA	NA	NA	NA	NA	NA	NA	NA	0.325031	0.235747	0.504465	0.147138	0.257783	0.400202	0.377847	0.407333	0.293117	0.632571	0.132041	0.374011	0.239044	0.361641	0.0218558	0.390703	0.338901	0.262655	0.361963	0.363703	0.282318	C	C	1.86211	High
GSE31210	GSM773741	62	Female	Never-smoker	I	Mutant	NA	1834	0	1834	0	0.382529	0.232453	0.448989	0.162422	0.274079	0.447351	0.436932	0.401131	0.280731	0.687505	0.144688	0.368167	0.162046	0.379946	0.0464894	0.381474	0.22311	0.338832	0.374996	0.414401	0.300232	C	C	1.87925	High
GSE31210	GSM773614	47	Female	Ever-smoker	I	Wildtype	Wildtype	2549	0	2549	0	0.405162	0.319331	0.515533	0.0777394	0.326316	0.415205	0.375665	0.3825	0.391757	0.656453	0.0869347	0.376872	0.241324	0.379911	0.133854	0.3823	0.493816	0.324157	0.406891	0.355106	0.298187	A	C	1.93268	High
GSE37745	GSM1019170	69	Male	NA	I	NA	NA	4030	1	4041	0	0.3257	0.22664	0.495773	0.118408	0.27787	0.400287	0.377618	0.397749	0.289982	0.631295	0.123905	0.394634	0.252388	0.358936	0.0117695	0.395475	0.281917	0.270408	0.362448	0.371075	0.273679	C	C	1.93321	High
GSE12667	GSM318107	NA	Female	Ever-smoker	NA	NA	NA	NA	NA	NA	NA	0.399891	0.359464	0.531519	0.2802	0.252015	0.402387	0.400907	0.388298	0.331229	0.621528	0.226716	0.40037	0.387429	0.420873	0.322304	0.380469	0.437978	0.275641	0.414141	0.357823	0.282356	B	B	1.94478	High
GSE10245	GSM258589	58	Male	NA	I	NA	NA	441	1	156	1	0.403143	0.269198	0.459624	0.0882625	0.291344	0.404109	0.418796	0.389568	0.332754	0.75048	0.113476	0.341689	0.179746	0.434595	0.033007	0.357714	0.293791	0.360298	0.343411	0.422128	0.303067	C	C	1.95148	High
GSE12667	GSM318114	NA	Male	Ever-smoker	NA	NA	NA	NA	NA	NA	NA	0.379848	0.337281	0.570258	0.202271	0.276746	0.406039	0.408137	0.430506	0.330129	0.682936	0.168276	0.470825	0.253301	0.419545	0.300172	0.374361	0.487197	0.306607	0.381746	0.360871	0.317497	B	C	1.96534	High
GSE50081	GSM1213764	64	Female	Never-smoker	I	NA	NA	2829	0	2827	0	0.410493	0.363069	0.543072	0.204041	0.277593	0.424913	0.386386	0.406297	0.343146	0.590226	0.18682	0.315357	0.309333	0.418436	0.233335	0.390731	0.4945	0.315094	0.401299	0.392877	0.314773	B	C	2.0674	High
GSE31210	GSM773610	52	Male	Ever-smoker	I	Wildtype	Wildtype	729	0	729	0	0.414455	0.354273	0.55855	0.265462	0.285938	0.418597	0.384938	0.404466	0.328186	0.659229	0.186905	0.389658	0.31328	0.417036	0.268418	0.379463	0.430416	0.303126	0.38854	0.38356	0.264098	B	B	2.081	High
GSE30219	GSM748075	80	Male	Ever-smoker	I	NA	NA	1020	1	840	1	0.368649	0.377117	0.57251	0.225256	0.302797	0.412495	0.40516	0.39111	0.334936	0.602568	0.179708	0.406269	0.374205	0.42199	0.257221	0.379856	0.469652	0.26433	0.387001	0.306754	0.246545	B	C	2.08812	High
GSE10245	GSM258572	53	Male	Ever-smoker	I	NA	NA	1098	0	1098	0	0.375333	0.390055	0.53391	0.251751	0.282068	0.414899	0.424767	0.414871	0.330607	0.585082	0.127448	0.356285	0.361659	0.45142	0.267467	0.39392	0.429679	0.274784	0.361417	0.351687	0.299582	B	A	2.18828	High
GSE37745	GSM1019295	67	Female	NA	I	NA	NA	4760	0	5052	0	0.380722	0.315646	0.523176	0.177874	0.229886	0.401578	0.37652	0.390836	0.421803	0.650372	0.213379	0.306819	0.20399	0.394702	0.175568	0.384756	0.377656	0.267352	0.408797	0.323089	0.310865	A	C	2.22804	High
GSE37745	GSM1019253	64	Male	NA	I	NA	NA	857	1	NA	NA	0.361996	0.300112	0.483463	0.16788	0.254131	0.418233	0.413813	0.430105	0.362994	0.669723	0.173804	0.440524	0.208916	0.436288	0.0338253	0.340617	0.373093	0.270211	0.387558	0.323751	0.322052	C	C	2.23415	High
GSE50081	GSM1213704	62	Male	Never-smoker	II	NA	NA	2022	0	1812	1	0.378102	0.315228	0.566385	0.159071	0.23667	0.431815	0.414709	0.386955	0.342601	0.70358	0.12528	0.435191	0.256726	0.39652	0.339736	0.364221	0.519782	0.312405	0.354521	0.364358	0.312901	B	C	2.24437	High
GSE31210	GSM773567	64	Male	Ever-smoker	I	NA	Mutant	1328	0	1328	0	0.393377	0.371103	0.543681	0.246699	0.293693	0.423603	0.422798	0.38339	0.356984	0.589731	0.226634	0.406353	0.39179	0.485427	0.210733	0.380195	0.430431	0.297888	0.410194	0.385124	0.313236	B	A	2.26628	High
GSE50081	GSM1213781	71	Male	Ever-smoker	II	NA	NA	657	1	656	0	0.37257	0.317229	0.484532	0.193916	0.249663	0.414458	0.390909	0.360653	0.307683	0.606185	0.160777	0.351236	0.368969	0.455355	0.138184	0.370707	0.236596	0.2722	0.362627	0.353577	0.253955	A	C	2.28623	High
GSE19188	GSM475679	NA	Female	NA	NA	NA	NA	3810	0	NA	NA	0.382023	0.328057	0.543575	0.130072	0.276851	0.407895	0.370942	0.393588	0.397095	0.587403	0.0800677	0.289039	0.258423	0.426133	0.172173	0.398218	0.478141	0.303972	0.376353	0.374687	0.278715	A	C	2.32304	High
GSE12667	GSM318102	NA	Female	Ever-smoker	NA	NA	NA	NA	NA	NA	NA	0.363394	0.253655	0.476581	0.187087	0.277111	0.404484	0.38785	0.435205	0.340939	0.59433	0.144534	0.385588	0.242716	0.319484	0.0933895	0.308826	0.47267	0.303663	0.353334	0.36081	0.383821	A	C	2.37472	High
GSE30219	GSM748143	56	Male	Ever-smoker	I	NA	NA	3810	1	3810	0	0.407482	0.351563	0.581254	0.20063	0.312266	0.407866	0.392508	0.40642	0.361135	0.642247	0.207345	0.386381	0.266164	0.394824	0.290984	0.402137	0.502316	0.306672	0.364082	0.334668	0.295303	B	C	2.40075	High
GSE30219	GSM748123	59	Male	Ever-smoker	I	NA	NA	360	1	360	1	0.396923	0.371227	0.57356	0.240731	0.298145	0.387657	0.406405	0.390192	0.331159	0.628803	0.240104	0.382725	0.333867	0.415381	0.301847	0.373164	0.464281	0.329389	0.411257	0.407847	0.270182	B	C	2.46192	High
GSE28571	GSM707359	NA	NA	NA	NA	NA	NA	NA	NA	NA	NA	0.384311	0.374341	0.55591	0.264382	0.263512	0.427231	0.427252	0.428207	0.371019	0.691719	0.185675	0.378486	0.263976	0.423229	0.293725	0.386795	0.413951	0.286276	0.38123	0.349443	0.337877	B	C	2.46712	High
GSE37745	GSM1019318	54	Female	NA	II	NA	NA	2060	1	NA	NA	0.402103	0.271148	0.500139	0.16447	0.244447	0.427977	0.40304	0.451873	0.448953	0.659003	0.158051	0.362328	0.199027	0.416404	0.183406	0.362442	0.368326	0.270285	0.38752	0.298582	0.312278	A	C	2.47238	High
GSE31210	GSM773617	66	Female	Never-smoker	I	Wildtype	Wildtype	1937	0	1937	0	0.416851	0.361349	0.5345	0.279267	0.249226	0.421431	0.462795	0.473783	0.388788	0.714738	0.105868	0.354495	0.248468	0.420704	0.223743	0.37876	0.479974	0.263303	0.414744	0.339995	0.280564	A	C	2.47377	High
GSE37745	GSM1019203	70	Female	NA	II	NA	NA	79	1	NA	NA	0.387542	0.362181	0.55315	0.252143	0.275457	0.424592	0.429815	0.418568	0.372296	0.695925	0.188569	0.402337	0.263414	0.425783	0.28122	0.389958	0.378594	0.290816	0.386062	0.360151	0.342768	B	C	2.51566	High
GSE31210	GSM773688	68	Male	Never-smoker	I	Mutant	NA	1964	0	1964	0	0.387526	0.321983	0.505951	0.23162	0.260385	0.404669	0.396815	0.375669	0.370737	0.673694	0.170176	0.415452	0.250745	0.411099	0.172456	0.357586	0.336444	0.301457	0.372379	0.358534	0.294539	A	C	2.55122	High
GSE28571	GSM707390	NA	NA	NA	NA	NA	NA	NA	NA	NA	NA	0.414044	0.290271	0.482069	0.150619	0.217764	0.436434	0.386107	0.372908	0.329944	0.647667	0.180379	0.342432	0.212424	0.40322	-0.0140521	0.404317	0.257671	0.313499	0.397275	0.423392	0.310732	C	C	2.57766	High
GSE31210	GSM773632	52	Male	Ever-smoker	I	Wildtype	Wildtype	1941	0	1941	0	0.392845	0.337165	0.522065	0.202797	0.258863	0.397105	0.407429	0.370165	0.336444	0.692137	0.183218	0.407067	0.169182	0.31201	0.197855	0.366804	0.386918	0.349677	0.380917	0.405019	0.289421	A	C	2.62999	High
GSE37745	GSM1019188	55	Female	NA	I	NA	NA	3723	0	966	0	0.415958	0.28414	0.477662	0.13633	0.234816	0.434425	0.385923	0.36143	0.333204	0.644698	0.179711	0.367233	0.214731	0.39303	-0.0301697	0.406851	0.214438	0.318086	0.392534	0.424859	0.299545	C	C	2.64097	High
GSE37745	GSM1019324	67	Male	NA	I	NA	NA	2810	1	531	0	0.410897	0.383276	0.585937	0.262586	0.253159	0.416036	0.403243	0.432918	0.376364	0.62245	0.156233	0.374032	0.358507	0.453111	0.357378	0.372059	0.540125	0.244282	0.38089	0.288398	0.273669	B	C	2.64374	High
GSE12667	GSM318079	NA	Male	Ever-smoker	NA	NA	NA	NA	NA	NA	NA	0.364619	0.307024	0.548482	0.152972	0.242699	0.427306	0.413443	0.464629	0.379124	0.677446	0.160179	0.40335	0.211069	0.41408	-0.0311934	0.370112	0.458571	0.3007	0.412937	0.370294	0.288833	C	C	2.64806	High
GSE31210	GSM773754	50	Male	Ever-smoker	I	Mutant	NA	1819	0	1819	0	0.387351	0.338646	0.571521	0.180538	0.256306	0.412602	0.410121	0.393888	0.354459	0.667289	0.196465	0.420595	0.331237	0.411216	0.236615	0.440263	0.413298	0.334408	0.381925	0.404714	0.316016	B	C	2.69208	High
GSE19188	GSM475796	NA	Male	NA	NA	NA	NA	3729	0	NA	NA	0.43822	0.34819	0.586827	0.276796	0.292395	0.422174	0.409674	0.42796	0.400926	0.669179	0.195833	0.420779	0.364264	0.455105	0.2198	0.375479	0.405955	0.28921	0.393704	0.339737	0.299872	B	C	2.73435	High
GSE37745	GSM1019268	53	Male	NA	I	NA	NA	2448	0	NA	NA	0.404257	0.2999	0.474655	0.200394	0.289709	0.432699	0.393852	0.406777	0.386564	0.630726	0.160914	0.429272	0.215778	0.427972	0.117989	0.370982	0.372403	0.288159	0.401305	0.361524	0.315569	A	C	2.75488	High
GSE30219	GSM748146	56	Male	Ever-smoker	I	NA	NA	540	1	540	0	0.401977	0.378506	0.599418	0.331787	0.271461	0.402591	0.400166	0.406752	0.281162	0.649378	0.205628	0.376746	0.38208	0.426088	0.369714	0.412994	0.517889	0.260937	0.371491	0.336786	0.282441	B	C	2.82516	High
GSE30219	GSM748100	62	Male	Ever-smoker	I	NA	NA	1380	0	1380	0	0.381147	0.342999	0.569379	0.203835	0.278478	0.424353	0.429991	0.416201	0.336024	0.622477	0.186947	0.317129	0.345815	0.405304	0.223123	0.428696	0.478466	0.30977	0.396255	0.36769	0.286588	A	C	3.00501	High
GSE31210	GSM773729	65	Female	Never-smoker	I	Mutant	NA	1231	0	1231	0	0.394892	0.249177	0.453011	0.203711	0.221891	0.418459	0.398107	0.362354	0.38741	0.672651	0.14046	0.448243	0.168259	0.397228	0.0886253	0.316177	0.19647	0.313455	0.407617	0.393842	0.330741	C	C	3.42955	High
GSE28571	GSM707352	NA	NA	NA	NA	NA	NA	NA	NA	NA	NA	0.347542	0.305766	0.519248	0.106597	0.253798	0.422166	0.404213	0.408916	0.399025	0.609683	0.105836	0.321006	0.23184	0.396926	0.101439	0.414585	0.412576	0.2794	0.361384	0.353045	0.30812	A	C	3.46986	High
GSE50081	GSM1213737	64	Female	Never-smoker	I	NA	NA	1077	0	1075	0	0.303774	0.255843	0.466898	0.060323	0.263256	0.403367	0.470816	0.432109	0.322452	0.554766	0.0772683	0.336893	0.181799	0.311849	0.0550929	0.354839	0.309877	0.286026	0.350547	0.368854	0.29609	C	C	3.49548	High
GSE18842	GSM467030	NA	NA	NA	I	NA	NA	NA	NA	NA	NA	0.433615	0.346456	0.562033	0.225722	0.203728	0.425414	0.355398	0.411546	0.331872	0.67966	0.171315	0.352135	0.21375	0.468009	0.301625	0.391948	0.527713	0.35878	0.369208	0.391774	0.318531	B	C	3.54115	High
GSE30219	GSM748077	80	Male	Ever-smoker	I	NA	NA	600	1	540	1	0.393132	0.319717	0.527975	0.183205	0.271108	0.409279	0.387473	0.375975	0.376589	0.610201	0.185652	0.415017	0.310944	0.524574	0.172181	0.352454	0.406384	0.30509	0.398977	0.374901	0.232386	A	A	3.56141	High
GSE31210	GSM773652	67	Female	Never-smoker	I	Mutant	NA	1936	0	384	1	0.399539	0.32036	0.537179	0.223833	0.258425	0.408971	0.402501	0.392877	0.379199	0.674964	0.145323	0.389935	0.323829	0.396328	0.255658	0.39178	0.315651	0.280817	0.354509	0.324199	0.249718	A	C	3.5865	High
GSE50081	GSM1213844	71	Male	NA	I	NA	NA	1657	0	1657	0	0.392213	0.343337	0.545337	0.183575	0.293581	0.415958	0.36809	0.404166	0.343508	0.65037	0.174445	0.378099	0.308725	0.462106	0.222065	0.360146	0.450093	0.294914	0.372473	0.34487	0.266786	A	C	3.61679	High
GSE31210	GSM773653	69	Male	Ever-smoker	I	Mutant	NA	871	0	587	1	0.383811	0.314674	0.51145	0.174665	0.284199	0.413086	0.378363	0.395084	0.360161	0.643363	0.213575	0.443214	0.287153	0.433765	0.172448	0.37141	0.34095	0.274288	0.391676	0.341803	0.275763	A	C	3.66406	High
GSE37745	GSM1019144	68	Male	NA	III	NA	NA	304	1	91	1	0.354256	0.2988	0.512514	0.0961793	0.279402	0.421229	0.412015	0.408043	0.404248	0.603049	0.115885	0.355757	0.233656	0.393796	0.0784459	0.416036	0.359434	0.28905	0.359542	0.360114	0.313102	C	C	3.77096	High
GSE31210	GSM773670	47	Male	Ever-smoker	II	Mutant	NA	740	0	740	0	0.383139	0.28963	0.479953	0.139671	0.311407	0.431578	0.380014	0.401882	0.375811	0.649442	0.149635	0.390929	0.277864	0.412125	0.175153	0.38399	0.252381	0.311175	0.344729	0.380834	0.299486	C	C	3.79753	High
GSE31210	GSM773684	58	Male	Ever-smoker	I	Mutant	NA	1803	0	1803	0	0.385519	0.275375	0.452942	0.174368	0.255201	0.42882	0.37201	0.366274	0.392351	0.717765	0.268519	0.413323	0.240315	0.336478	0.142616	0.347044	0.241365	0.327191	0.402043	0.402614	0.337701	C	C	3.84701	High
GSE37745	GSM1019283	68	Female	NA	I	NA	NA	1928	0	NA	NA	0.359503	0.367936	0.577336	0.268449	0.213107	0.398522	0.398035	0.399442	0.329053	0.572014	0.208758	0.371465	0.299068	0.405049	0.247602	0.389142	0.558858	0.256835	0.364896	0.354013	0.291135	B	C	4.01623	High
GSE30219	GSM748124	57	Male	Ever-smoker	I	NA	NA	2430	0	2430	0	0.408921	0.405276	0.607778	0.294205	0.257931	0.396102	0.406717	0.42104	0.376593	0.684852	0.124658	0.382908	0.332508	0.42798	0.375286	0.418324	0.576209	0.257223	0.378312	0.300035	0.27348	B	A	4.02562	High
GSE50081	GSM1213788	81	Male	Ever-smoker	II	NA	NA	544	1	435	1	0.385611	0.281688	0.493994	0.180082	0.264119	0.425718	0.393333	0.410031	0.375441	0.640367	0.147727	0.343031	0.358604	0.432522	0.0779607	0.350094	0.331509	0.316413	0.392266	0.370276	0.239917	A	C	4.05244	High
GSE30219	GSM748175	61	Male	Ever-smoker	I	NA	NA	4020	0	4020	0	0.420119	0.388636	0.566929	0.239301	0.296806	0.37076	0.380204	0.349307	0.346657	0.573076	0.162013	0.32787	0.373151	0.449	0.299116	0.376552	0.464785	0.289017	0.386779	0.368337	0.244023	B	B	4.07723	High
GSE12667	GSM318147	NA	Female	NA	NA	NA	NA	NA	NA	NA	NA	0.367312	0.322092	0.526208	0.167322	0.242713	0.40945	0.36655	0.334833	0.353012	0.664312	0.136474	0.33191	0.370582	0.404754	0.213834	0.387199	0.326604	0.309565	0.370543	0.351516	0.315029	A	C	4.08462	High
GSE31210	GSM773547	58	Male	Ever-smoker	II	NA	NA	300	1	143	0	0.403243	0.276727	0.515788	0.221156	0.302206	0.417982	0.440466	0.454608	0.354739	0.663277	0.132605	0.425738	0.25069	0.393104	0.0122524	0.315842	0.479026	0.319725	0.415594	0.401605	0.237128	A	C	4.12861	High
GSE50081	GSM1213727	49	Male	Ever-smoker	II	NA	NA	2113	1	654	1	0.403887	0.385556	0.560166	0.271924	0.285773	0.396921	0.386874	0.371537	0.361502	0.648011	0.239885	0.379638	0.376911	0.454494	0.343863	0.378504	0.487901	0.300957	0.421358	0.355274	0.289944	B	C	4.13678	High
GSE50081	GSM1213678	74	Female	Never-smoker	II	NA	NA	1489	1	1366	1	0.348808	0.326933	0.52458	0.136585	0.247499	0.416293	0.404759	0.390053	0.395166	0.614515	0.155222	0.379875	0.269103	0.40398	0.237198	0.357004	0.353532	0.285074	0.364808	0.321317	0.255154	A	C	4.19086	High
GSE31210	GSM773757	65	Male	Never-smoker	I	Mutant	NA	2181	0	2181	0	0.381759	0.302893	0.503533	0.206718	0.166616	0.41855	0.434634	0.435716	0.387881	0.682861	0.0682471	0.347156	0.218531	0.383951	0.0165168	0.380799	0.377328	0.311761	0.353196	0.361187	0.265275	C	C	4.20575	High
GSE10245	GSM258606	78	Female	Ever-smoker	III	NA	NA	237	0	237	0	0.424092	0.350244	0.591723	0.301049	0.249964	0.420368	0.405125	0.406626	0.401493	0.670331	0.136594	0.386379	0.301407	0.385573	0.394822	0.37215	0.494901	0.314986	0.371253	0.363206	0.313989	B	C	4.21512	High
GSE31210	GSM773595	54	Male	Never-smoker	I	Wildtype	Wildtype	1560	0	997	1	0.377641	0.271487	0.487027	0.172773	0.263848	0.437893	0.443991	0.41138	0.42821	0.681902	0.111636	0.427219	0.273305	0.401553	0.0684113	0.356931	0.266724	0.327092	0.375751	0.381996	0.328665	C	C	4.24963	High
GSE10245	GSM258584	61	Male	Ever-smoker	II	NA	NA	126	0	126	0	0.378221	0.35118	0.549067	0.178914	0.238939	0.410862	0.389262	0.355505	0.362195	0.587685	0.139537	0.395	0.332613	0.439018	0.182008	0.35365	0.401419	0.269456	0.372892	0.338752	0.279457	A	C	4.26901	High
GSE37745	GSM1019330	53	Male	NA	I	NA	NA	2515	0	NA	NA	0.391994	0.289961	0.518754	0.211286	0.240714	0.416733	0.442712	0.468734	0.409216	0.668987	0.0752562	0.357022	0.254092	0.42414	0.107892	0.359261	0.419928	0.290471	0.394245	0.330882	0.298526	A	C	4.28048	High
GSE31210	GSM773714	65	Male	Ever-smoker	I	Mutant	NA	1674	0	1489	0	0.403989	0.275628	0.488817	0.234877	0.183377	0.437598	0.430074	0.43653	0.439442	0.708762	0.0739059	0.420619	0.237999	0.459612	0.0946926	0.38491	0.317175	0.335115	0.426733	0.396814	0.290407	C	C	4.32248	High
GSE10245	GSM258602	57	Male	Ever-smoker	I	NA	NA	642	0	642	0	0.380914	0.307619	0.549068	0.178602	0.228221	0.436362	0.353151	0.411129	0.341987	0.631137	0.104524	0.363409	0.270944	0.409303	0.255489	0.365653	0.449614	0.278258	0.377596	0.332332	0.24836	A	C	4.32628	High
GSE19188	GSM475687	NA	Female	NA	NA	NA	NA	2631	1	NA	NA	0.374884	0.368465	0.550181	0.264075	0.21517	0.398874	0.437004	0.451803	0.329693	0.579152	0.142616	0.383703	0.222199	0.375255	0.279131	0.360375	0.488254	0.266583	0.340878	0.338621	0.265698	A	C	4.49592	High
GSE12667	GSM318110	NA	Male	Ever-smoker	NA	NA	NA	NA	NA	NA	NA	0.373297	0.261235	0.456436	0.0994859	0.303974	0.418012	0.393677	0.393342	0.422653	0.636326	0.213092	0.318345	0.143997	0.377159	-0.0099569	0.384051	0.281446	0.344993	0.366866	0.425094	0.298565	C	C	4.5672	High
GSE31210	GSM773680	68	Male	Ever-smoker	I	Mutant	NA	1733	0	1733	0	0.423897	0.338736	0.532254	0.221291	0.240363	0.433107	0.415164	0.421897	0.383965	0.683128	0.160923	0.372226	0.296438	0.444688	0.0807618	0.384246	0.425517	0.312545	0.359731	0.355157	0.33746	A	C	4.59775	High
GSE31210	GSM773755	55	Male	Never-smoker	I	Mutant	NA	2413	0	2413	0	0.412589	0.221934	0.449338	0.12948	0.270267	0.385819	0.407719	0.359686	0.356942	0.688737	0.159851	0.293778	0.198118	0.32675	0.0807148	0.33866	0.140387	0.351403	0.359184	0.409269	0.238934	C	C	4.59891	High
GSE10245	GSM258574	71	Male	NA	II	NA	NA	966	0	966	0	0.385506	0.374236	0.567167	0.227711	0.291269	0.413371	0.44932	0.431859	0.321893	0.647419	0.181218	0.40971	0.347957	0.416127	0.261858	0.389392	0.437529	0.336445	0.401972	0.450059	0.294246	B	C	4.61534	High
GSE50081	GSM1213811	63	Male	Ever-smoker	II	NA	NA	500	0	501	0	0.393755	0.38151	0.589796	0.26593	0.21076	0.428455	0.393109	0.425788	0.271791	0.670312	0.150997	0.407525	0.365422	0.391862	0.355729	0.39443	0.539796	0.259275	0.336825	0.295248	0.282441	B	C	4.67566	High
GSE31210	GSM773725	66	Female	Never-smoker	I	Mutant	NA	2179	0	2179	0	0.395107	0.308579	0.523051	0.202161	0.23198	0.415912	0.396983	0.375432	0.322012	0.631923	0.244895	0.412199	0.275471	0.384051	0.281238	0.405025	0.414963	0.327878	0.377452	0.413683	0.293241	B	C	4.68033	High
GSE10799	GSM272759	NA	Female	NA	NA	NA	NA	NA	NA	NA	NA	0.395597	0.333433	0.529882	0.209532	0.237747	0.403793	0.420354	0.444869	0.360961	0.514762	0.0689031	0.295112	0.358182	0.42109	0.163204	0.376006	0.561206	0.321431	0.331284	0.415146	0.266246	A	C	4.70814	High
GSE19188	GSM475770	NA	Female	NA	NA	NA	NA	1916	0	NA	NA	0.374721	0.291503	0.522502	0.171053	0.200075	0.413548	0.415044	0.453651	0.353969	0.698571	-0.000941818	0.303347	0.170234	0.417355	0.0521041	0.366808	0.390847	0.270753	0.328798	0.315892	0.285216	C	C	4.81568	High
GSE12667	GSM318115	NA	Male	Ever-smoker	NA	NA	NA	NA	NA	NA	NA	0.384885	0.295964	0.482214	0.172861	0.293014	0.412866	0.394363	0.362698	0.365934	0.653515	0.237515	0.325554	0.299849	0.399981	0.109039	0.355026	0.27579	0.311806	0.42421	0.374262	0.278907	A	A	4.81758	High
GSE10245	GSM258586	60	Male	Ever-smoker	II	NA	NA	1089	0	1089	0	0.338976	0.30455	0.503668	0.100021	0.288012	0.379136	0.409302	0.390763	0.34406	0.607867	0.0706973	0.328179	0.189433	0.335951	0.182847	0.394599	0.373486	0.2987	0.32006	0.373548	0.313109	A	C	4.83105	High
GSE31210	GSM773569	50	Female	Never-smoker	I	NA	Mutant	2880	0	2880	0	0.393034	0.346564	0.554919	0.23603	0.241786	0.452036	0.455766	0.473255	0.329395	0.705159	0.228847	0.43878	0.306325	0.439847	0.32542	0.398681	0.408256	0.294475	0.377801	0.353095	0.345602	B	A	4.87608	High
GSE50081	GSM1213694	69	Female	Never-smoker	II	NA	NA	2442	0	1132	1	0.362209	0.344442	0.483455	0.118759	0.274475	0.402316	0.410286	0.363883	0.318685	0.569569	0.138609	0.393392	0.277135	0.376523	0.24447	0.358914	0.347879	0.294046	0.313776	0.391046	0.268653	A	C	4.88108	High
GSE30219	GSM748161	56	Male	Ever-smoker	I	NA	NA	5250	1	4920	1	0.360307	0.331112	0.523729	0.173118	0.276311	0.412965	0.411982	0.401842	0.380917	0.597204	0.177791	0.373973	0.285104	0.438306	0.150526	0.389374	0.420707	0.285428	0.385318	0.336865	0.290044	A	A	4.99536	High
GSE31210	GSM773637	55	Female	Never-smoker	I	Wildtype	Wildtype	2034	0	2034	0	0.412286	0.352464	0.543181	0.29318	0.250122	0.413979	0.465841	0.445273	0.354701	0.720874	0.157752	0.370807	0.30025	0.452536	0.213965	0.370098	0.425612	0.288536	0.395786	0.337651	0.321174	B	A	5.02241	High
GSE31210	GSM773726	57	Female	Ever-smoker	I	Mutant	NA	1917	0	1917	0	0.364437	0.285103	0.519996	0.0990014	0.294663	0.421729	0.400256	0.385395	0.344292	0.657344	0.244137	0.385243	0.231393	0.375402	0.137827	0.371046	0.348345	0.307711	0.357756	0.352907	0.284309	A	C	5.02802	High
GSE19188	GSM475795	NA	Male	NA	NA	NA	NA	412	1	NA	NA	0.397504	0.350251	0.552202	0.239029	0.233972	0.410586	0.388511	0.360268	0.375268	0.63606	0.163587	0.37903	0.353628	0.436874	0.334911	0.389388	0.424634	0.269499	0.358624	0.325146	0.281006	B	C	5.07383	High
GSE50081	GSM1213780	84	Male	NA	I	NA	NA	237	1	239	0	0.396183	0.321289	0.526979	0.181967	0.276738	0.429027	0.403742	0.405291	0.386877	0.702242	0.235451	0.377751	0.31809	0.44879	0.216273	0.372522	0.413744	0.298943	0.402275	0.33173	0.260748	A	C	5.10067	High
GSE31210	GSM773619	76	Male	Ever-smoker	I	Wildtype	Wildtype	1375	0	1375	0	0.390751	0.279589	0.476969	0.211038	0.283823	0.421831	0.418052	0.380514	0.319998	0.595752	0.125647	0.33071	0.304487	0.459036	0.162784	0.379545	0.25059	0.288654	0.365358	0.373731	0.285924	A	A	5.12607	High
GSE37745	GSM1019311	64	Female	NA	I	NA	NA	1687	1	NA	NA	0.389067	0.381604	0.56893	0.247505	0.230195	0.423772	0.375407	0.395781	0.366939	0.661287	0.175207	0.357996	0.339985	0.450839	0.328442	0.380451	0.505063	0.327055	0.369873	0.370664	0.297748	B	C	5.1365	High
GSE31210	GSM773738	59	Female	Never-smoker	I	Mutant	NA	2585	0	2585	0	0.343678	0.147167	0.398788	0.0602342	0.219495	0.40256	0.350723	0.33647	0.328039	0.676708	0.114257	0.389393	0.107901	0.348173	-0.135658	0.329504	0.115238	0.34054	0.335558	0.374843	0.297468	C	C	5.17873	High
GSE50081	GSM1213784	66	Male	Ever-smoker	I	NA	NA	1898	0	1900	0	0.356377	0.283875	0.52019	0.146562	0.263859	0.452401	0.426612	0.421397	0.444061	0.637605	0.11018	0.323307	0.19975	0.391499	0.0910843	0.376119	0.407999	0.292514	0.361174	0.355955	0.304097	A	C	5.22747	High
GSE31210	GSM773753	62	Female	Never-smoker	I	Mutant	NA	1516	0	1516	0	0.390015	0.387954	0.5724	0.245278	0.271832	0.399838	0.388457	0.401799	0.385295	0.632012	0.122162	0.388771	0.298201	0.387412	0.303181	0.403475	0.472968	0.288663	0.335209	0.3293	0.282727	B	C	5.24542	High
GSE28571	GSM707380	NA	NA	NA	NA	NA	NA	NA	NA	NA	NA	0.405068	0.380658	0.566231	0.243577	0.264743	0.399125	0.433717	0.390923	0.35751	0.628335	0.131789	0.432222	0.315883	0.427524	0.341179	0.384219	0.500249	0.304979	0.408126	0.391067	0.284919	B	C	5.25973	High
GSE31210	GSM773708	60	Female	Never-smoker	I	Mutant	NA	1412	0	1412	0	0.385485	0.142113	0.439995	0.1495	0.173679	0.395566	0.421673	0.392627	0.28023	0.6555	0.108421	0.289938	0.174237	0.366563	-0.11281	0.327119	0.26438	0.32078	0.352619	0.399143	0.318173	C	C	5.2728	High
GSE31210	GSM773631	55	Female	Never-smoker	I	Wildtype	Wildtype	3058	0	3058	0	0.383869	0.327741	0.561787	0.155998	0.235924	0.417579	0.445286	0.476618	0.343615	0.625059	0.0918696	0.352731	0.238141	0.384113	0.165869	0.391762	0.494861	0.351782	0.399862	0.405085	0.259646	A	C	5.33294	High
GSE31210	GSM773549	56	Female	Never-smoker	I	NA	NA	1835	0	1835	0	0.402474	0.309367	0.524188	0.317701	0.257867	0.416873	0.451214	0.441525	0.368917	0.710309	0.115886	0.358741	0.313697	0.43271	0.131298	0.367638	0.426152	0.304543	0.385327	0.397971	0.337771	A	A	5.35463	High
GSE31210	GSM773720	63	Female	Ever-smoker	I	Mutant	NA	1114	0	1114	0	0.395409	0.287437	0.524225	0.201426	0.279905	0.419473	0.391337	0.361672	0.369967	0.65815	0.186417	0.410662	0.241992	0.404285	0.183555	0.360532	0.401007	0.299141	0.376871	0.327846	0.312233	A	C	5.36469	High
GSE50081	GSM1213787	71	Female	Never-smoker	I	NA	NA	1252	0	1063	1	0.383147	0.319997	0.533331	0.17753	0.307957	0.415679	0.391161	0.361902	0.316268	0.653417	0.20667	0.372769	0.377872	0.413962	0.150559	0.379688	0.386783	0.304613	0.387217	0.369717	0.264071	A	A	5.401	High
GSE30219	GSM748187	71	Male	Ever-smoker	I	NA	NA	3210	1	3210	0	0.375928	0.398993	0.572645	0.330005	0.236301	0.389239	0.409092	0.388775	0.286536	0.602672	0.202053	0.367028	0.385208	0.406339	0.301078	0.404196	0.47892	0.312243	0.400925	0.405407	0.294976	B	A	5.44825	High
GSE10245	GSM258591	66	Female	Ever-smoker	III	NA	NA	447	1	447	1	0.351364	0.347522	0.547787	0.217648	0.274117	0.406946	0.424342	0.412492	0.34622	0.659695	0.190335	0.383225	0.280328	0.423377	0.207259	0.334103	0.468688	0.279035	0.402231	0.335419	0.307944	A	A	5.47818	High
GSE37745	GSM1019162	70	Male	NA	I	NA	NA	355	1	359	0	0.403949	0.374704	0.560418	0.219939	0.286048	0.398893	0.436524	0.384474	0.363576	0.625663	0.132593	0.477111	0.312771	0.43367	0.328665	0.385848	0.463183	0.305543	0.409658	0.387381	0.292065	B	C	5.5256	High
GSE50081	GSM1213739	75	Female	Ever-smoker	I	NA	NA	44	0	44	0	0.343218	0.321982	0.492611	0.16357	0.246504	0.396674	0.43991	0.404674	0.37719	0.621656	0.149967	0.294944	0.308829	0.39153	0.10863	0.388131	0.316345	0.260891	0.3625	0.367279	0.343302	A	C	5.65362	High
GSE31210	GSM773728	52	Female	Ever-smoker	I	Mutant	NA	1162	0	1162	0	0.325499	0.274647	0.461837	0.0901955	0.31372	0.414731	0.366681	0.352965	0.367269	0.650653	0.150785	0.368455	0.217224	0.360126	0.0721865	0.353924	0.212558	0.279403	0.323123	0.349895	0.286589	C	C	5.7784	High
GSE50081	GSM1213849	60	Female	Ever-smoker	I	NA	NA	1518	0	1519	0	0.394087	0.407234	0.583171	0.316597	0.249634	0.406215	0.413831	0.396325	0.304097	0.666605	0.17347	0.3961	0.36061	0.418293	0.323739	0.387013	0.446162	0.276848	0.385935	0.352435	0.282246	B	A	5.87037	High
GSE19188	GSM475799	NA	Female	NA	NA	NA	NA	2359	0	NA	NA	0.384024	0.288195	0.540504	0.146382	0.244005	0.409798	0.387497	0.422918	0.370278	0.686218	0.049016	0.382902	0.140665	0.429791	0.0615995	0.352552	0.401287	0.281906	0.344715	0.355322	0.280088	C	C	5.88843	High
GSE30219	GSM748054	50	Male	Ever-smoker	I	NA	NA	630	1	630	0	0.403722	0.359072	0.559829	0.198799	0.290079	0.407726	0.412326	0.448893	0.336281	0.58965	0.174059	0.448829	0.262957	0.400094	0.324184	0.361887	0.535249	0.307471	0.409136	0.402417	0.262972	B	C	6.02314	High
GSE31210	GSM773663	62	Female	Never-smoker	I	Mutant	NA	1988	0	1706	1	0.377861	0.265798	0.469383	0.204354	0.289897	0.403409	0.397382	0.392234	0.423493	0.755318	0.106825	0.502604	0.237232	0.366162	0.0398854	0.333846	0.31021	0.293025	0.402888	0.323565	0.278575	C	C	6.05645	High
GSE12667	GSM318133	NA	Female	Never-smoker	NA	NA	NA	NA	NA	NA	NA	0.436321	0.408729	0.599409	0.335213	0.238536	0.391751	0.4345	0.36631	0.351159	0.604994	0.242896	0.333209	0.41351	0.441378	0.317611	0.396918	0.511191	0.303381	0.388369	0.359287	0.266303	B	A	6.13635	High
GSE31210	GSM773657	71	Female	Never-smoker	I	Mutant	NA	1042	1	772	1	0.38493	0.280381	0.488957	0.175978	0.300965	0.399736	0.397906	0.36833	0.392383	0.660064	0.158725	0.372788	0.315197	0.407498	0.101019	0.353607	0.302757	0.324599	0.407689	0.404147	0.282868	C	C	6.14345	High
GSE31210	GSM773722	58	Female	Never-smoker	I	Mutant	NA	1663	0	1663	0	0.380791	0.276459	0.473711	0.247252	0.281909	0.440041	0.399895	0.385392	0.316305	0.68974	0.120504	0.382642	0.184171	0.399268	0.142654	0.334987	0.287659	0.316509	0.353191	0.37446	0.319709	C	C	6.19767	High
GSE50081	GSM1213834	68	Female	NA	I	NA	NA	989	0	988	0	0.409034	0.426256	0.618627	0.309899	0.302444	0.410143	0.416464	0.384154	0.3612	0.62383	0.145315	0.408533	0.469703	0.410496	0.266165	0.414716	0.56901	0.294429	0.409531	0.341499	0.262917	B	A	6.25888	High
GSE30219	GSM748162	57	Male	Ever-smoker	I	NA	NA	2670	0	2670	0	0.371508	0.368804	0.59273	0.251751	0.239036	0.393943	0.396172	0.379853	0.285223	0.639021	0.274245	0.338543	0.323206	0.46154	0.281506	0.397596	0.446906	0.285848	0.323075	0.352741	0.256523	B	C	6.27884	High
GSE31210	GSM773668	39	Female	Ever-smoker	I	Mutant	NA	1038	1	567	1	0.33731	0.26759	0.480116	0.138821	0.324694	0.43084	0.380284	0.431077	0.339155	0.671016	0.146011	0.391856	0.165766	0.384809	-0.0847806	0.346659	0.307298	0.285218	0.389375	0.320478	0.25553	C	C	6.38531	High
GSE50081	GSM1213720	68	Male	Ever-smoker	I	NA	NA	2325	0	2325	0	0.375828	0.324316	0.526815	0.137742	0.269497	0.397739	0.398665	0.415583	0.305248	0.668761	0.166832	0.360432	0.189766	0.379448	0.218781	0.381081	0.404957	0.283742	0.373843	0.344387	0.260461	A	C	6.41288	High
GSE50081	GSM1213707	42	Female	Never-smoker	I	NA	NA	1975	0	630	1	0.406325	0.298701	0.50899	0.184809	0.300142	0.38845	0.381281	0.363008	0.392886	0.651261	0.160028	0.355114	0.249496	0.428079	0.191054	0.3558	0.346048	0.304035	0.383426	0.358468	0.286886	A	C	6.45584	High
GSE31210	GSM773564	53	Male	Ever-smoker	I	NA	Mutant	1826	0	1826	0	0.417725	0.283505	0.486934	0.242037	0.239107	0.408344	0.398056	0.405718	0.337362	0.693	0.165144	0.497757	0.232291	0.469829	0.0486123	0.368612	0.305881	0.278399	0.429921	0.37927	0.251396	C	A	6.54231	High
GSE31210	GSM773691	67	Female	Never-smoker	I	Mutant	NA	3466	0	3466	0	0.377484	0.266576	0.470426	0.225307	0.272943	0.405736	0.39236	0.381669	0.396108	0.60888	0.216486	0.45106	0.216999	0.353676	-0.00636604	0.349261	0.303229	0.320124	0.380305	0.362909	0.35364	C	C	6.57362	High
GSE31210	GSM773629	60	Male	Ever-smoker	I	Wildtype	Wildtype	818	0	818	0	0.384043	0.347931	0.523569	0.160807	0.374082	0.409171	0.403761	0.375416	0.350899	0.620487	0.194883	0.380933	0.426948	0.443008	0.222384	0.396096	0.366707	0.309023	0.408224	0.389459	0.289625	A	A	6.64895	High
GSE31210	GSM773635	64	Female	Never-smoker	I	Wildtype	Wildtype	1881	0	1881	0	0.394439	0.340175	0.552244	0.193139	0.33193	0.406823	0.431614	0.395152	0.361417	0.693113	0.188997	0.504149	0.361487	0.374128	0.198889	0.411056	0.369057	0.270789	0.374786	0.358494	0.278659	A	A	6.66381	High
GSE31210	GSM773682	68	Male	Ever-smoker	I	Mutant	NA	774	0	774	0	0.374839	0.345903	0.494193	0.193226	0.25501	0.435489	0.429252	0.421654	0.386531	0.628442	0.129317	0.286291	0.251321	0.360638	0.244207	0.373957	0.394926	0.305294	0.386034	0.353214	0.314291	A	C	6.77083	High
GSE30219	GSM748128	53	Male	Ever-smoker	I	NA	NA	2160	0	2160	0	0.375023	0.373107	0.567451	0.228328	0.284228	0.395179	0.394539	0.396786	0.368419	0.657034	0.175985	0.407042	0.337981	0.405851	0.189606	0.388553	0.480487	0.264753	0.371042	0.321762	0.236485	A	A	6.81115	High
GSE31210	GSM773733	53	Female	Never-smoker	I	Mutant	NA	1404	0	1404	0	0.39291	0.276586	0.551724	0.211999	0.30212	0.402279	0.404478	0.376487	0.341549	0.655859	0.196186	0.388983	0.263885	0.37525	0.208606	0.401831	0.391987	0.366068	0.378081	0.406439	0.293142	A	C	6.82424	High
GSE31210	GSM773695	70	Female	Never-smoker	I	Mutant	NA	2449	0	2449	0	0.383354	0.297963	0.497286	0.166571	0.370377	0.406541	0.460604	0.400162	0.399913	0.571134	0.177781	0.421871	0.291926	0.31276	0.129193	0.348281	0.336615	0.295946	0.426944	0.379471	0.298046	A	A	6.95944	High
GSE50081	GSM1213800	84	Female	Never-smoker	I	NA	NA	186	0	188	0	0.348815	0.338285	0.539171	0.151639	0.29154	0.386698	0.42531	0.37537	0.303562	0.555524	0.100862	0.388296	0.326113	0.404193	0.240806	0.398645	0.392027	0.319957	0.345351	0.420393	0.351111	A	A	6.97485	High
GSE28571	GSM707394	NA	NA	NA	NA	NA	NA	NA	NA	NA	NA	0.316831	0.312856	0.512794	0.108936	0.286178	0.398056	0.386003	0.413614	0.323734	0.595721	0.147033	0.322586	0.258459	0.369726	0.14995	0.354869	0.347717	0.259967	0.341425	0.311218	0.246823	A	C	7.08361	High
GSE10245	GSM258597	77	Male	Ever-smoker	III	NA	NA	198	1	198	1	0.38391	0.318934	0.508369	0.241006	0.212785	0.402851	0.379306	0.389484	0.357925	0.729637	0.195925	0.315126	0.233177	0.343816	0.173545	0.38269	0.346606	0.318535	0.347393	0.375476	0.338716	A	A	7.10425	High
GSE31210	GSM773594	64	Male	Never-smoker	I	Wildtype	Wildtype	2386	0	198	1	0.370369	0.204727	0.464263	0.173001	0.296691	0.421563	0.409744	0.379377	0.403617	0.564931	0.159257	0.390785	0.253195	0.289135	-0.0853943	0.323548	0.245289	0.289958	0.371467	0.35837	0.248114	C	A	7.11008	High
GSE31210	GSM773718	59	Male	Never-smoker	I	Mutant	NA	2084	0	2084	0	0.395984	0.351391	0.543717	0.192684	0.292429	0.390504	0.402031	0.370115	0.393956	0.61212	0.148359	0.371259	0.330855	0.395419	0.267185	0.419978	0.438504	0.335261	0.36225	0.448459	0.318959	B	C	7.11344	High
GSE30219	GSM748079	65	Male	Ever-smoker	I	NA	NA	870	1	840	1	0.378553	0.386689	0.563954	0.314909	0.280332	0.38936	0.406134	0.396101	0.344539	0.614656	0.218074	0.397841	0.41418	0.430227	0.305894	0.382253	0.455877	0.26735	0.384274	0.341501	0.270465	B	A	7.13206	High
GSE37745	GSM1019272	65	Female	NA	I	NA	NA	1224	1	NA	NA	0.34584	0.311944	0.560521	0.218303	0.168735	0.393949	0.407527	0.408648	0.25449	0.615688	0.138036	0.346848	0.19325	0.41377	0.236013	0.334589	0.493869	0.256449	0.295011	0.289226	0.249522	A	A	7.22068	High
GSE10799	GSM272757	NA	Female	NA	NA	NA	NA	NA	NA	NA	NA	0.345003	0.327061	0.539415	0.13023	0.193186	0.385368	0.363232	0.353583	0.341448	0.599031	0.151374	0.299311	0.275554	0.403491	0.149151	0.392985	0.401389	0.288943	0.349288	0.355109	0.26021	A	C	7.25625	High
GSE31210	GSM773625	66	Male	Ever-smoker	I	Wildtype	Wildtype	1196	0	1196	0	0.40613	0.34359	0.523047	0.27184	0.325651	0.416261	0.445903	0.41085	0.38577	0.565837	0.221008	0.430771	0.394175	0.427283	0.131458	0.358322	0.430379	0.305756	0.426951	0.378916	0.304266	B	A	7.33202	High
GSE31210	GSM773671	64	Female	Never-smoker	II	Mutant	NA	1042	0	1042	0	0.366349	0.282031	0.48579	0.103884	0.269999	0.409193	0.394612	0.3402	0.339759	0.593528	0.136045	0.35482	0.299217	0.372352	0.134007	0.380504	0.328202	0.322149	0.336059	0.376905	0.295112	A	A	7.36017	High
GSE37745	GSM1019254	56	Female	NA	I	NA	NA	2761	0	NA	NA	0.402794	0.352832	0.535169	0.230488	0.288225	0.417996	0.405698	0.398229	0.40644	0.640447	0.138952	0.352204	0.280429	0.441959	0.215964	0.394621	0.427381	0.270154	0.389289	0.339009	0.310734	A	A	7.37868	High
GSE30219	GSM748055	62	Female	Ever-smoker	I	NA	NA	2580	0	2580	0	0.367678	0.34825	0.538564	0.143484	0.278732	0.400912	0.384224	0.379934	0.347579	0.654981	0.164779	0.402004	0.203244	0.397089	0.243089	0.368122	0.398354	0.308811	0.340726	0.369242	0.260336	A	C	7.41173	High
GSE30219	GSM748173	50	Male	Ever-smoker	I	NA	NA	420	1	420	0	0.363346	0.401822	0.5679	0.248874	0.279008	0.400439	0.403118	0.419528	0.283044	0.569153	0.152381	0.389072	0.336388	0.437769	0.325165	0.381207	0.538204	0.261278	0.358311	0.332272	0.224904	B	C	7.44493	High
GSE30219	GSM748080	60	Male	Ever-smoker	I	NA	NA	1920	0	1920	0	0.374199	0.40019	0.583007	0.259736	0.263928	0.407885	0.409279	0.415881	0.335616	0.631037	0.173947	0.40726	0.363575	0.425308	0.246938	0.397626	0.524477	0.269653	0.373558	0.319003	0.264781	B	A	7.44519	High
GSE50081	GSM1213726	84	Female	Ever-smoker	II	NA	NA	2394	0	2395	0	0.393254	0.325643	0.508341	0.240457	0.233833	0.396928	0.38295	0.389481	0.385759	0.677672	0.143455	0.326233	0.284017	0.415473	0.270258	0.377343	0.387799	0.311048	0.354501	0.377752	0.333939	A	A	7.60211	High
GSE30219	GSM748152	55	Male	Ever-smoker	I	NA	NA	5310	0	5310	0	0.399827	0.361103	0.57153	0.228439	0.250679	0.421405	0.418113	0.443817	0.442603	0.607452	0.185034	0.408554	0.330197	0.399716	0.202141	0.40109	0.482517	0.28734	0.403232	0.325933	0.293683	B	A	7.66811	High
GSE10245	GSM258587	79	Female	Ever-smoker	I	NA	NA	1047	1	600	1	0.387989	0.338814	0.530653	0.181383	0.199899	0.414145	0.405519	0.39761	0.292988	0.632688	0.143244	0.369488	0.299259	0.46775	0.22768	0.416656	0.324117	0.322771	0.385525	0.346556	0.258181	A	C	7.72775	High
GSE37745	GSM1019194	74	Female	NA	III	NA	NA	2844	1	2883	0	0.323229	0.307867	0.507778	0.0762726	0.3066	0.399043	0.402336	0.411559	0.329837	0.584054	0.168484	0.353563	0.262995	0.374313	0.1286	0.36718	0.30218	0.262394	0.33745	0.320041	0.244898	A	C	7.73155	High
GSE31210	GSM773624	66	Female	Never-smoker	I	Wildtype	Wildtype	1653	0	1653	0	0.376348	0.235016	0.496021	0.190231	0.280446	0.408525	0.400232	0.373268	0.254704	0.540797	0.245945	0.312925	0.150117	0.306833	0.103815	0.323731	0.346785	0.306171	0.331654	0.412462	0.35768	C	C	7.76292	High
GSE37745	GSM1019288	60	Female	NA	I	NA	NA	1859	0	NA	NA	0.356255	0.38238	0.604781	0.17626	0.293964	0.396739	0.433814	0.420216	0.323203	0.550194	0.187916	0.325716	0.329893	0.379238	0.383231	0.387035	0.517689	0.320343	0.355274	0.369316	0.264784	B	C	7.81969	High
GSE10245	GSM258575	70	Female	NA	I	NA	NA	1509	0	1509	0	0.351413	0.344275	0.557385	0.220484	0.270801	0.393995	0.4245	0.404726	0.366903	0.641547	0.224358	0.412765	0.27699	0.360866	0.163463	0.371149	0.499091	0.28475	0.386997	0.336714	0.296211	A	A	7.89392	High
GSE50081	GSM1213792	80	Female	Ever-smoker	I	NA	NA	1066	1	1064	0	0.396715	0.331872	0.539074	0.232979	0.249945	0.43099	0.388673	0.425723	0.340855	0.638672	0.208505	0.387133	0.288314	0.448113	0.276615	0.353054	0.423479	0.300488	0.375356	0.341545	0.267446	B	A	7.98408	High
GSE28571	GSM707418	NA	NA	NA	NA	NA	NA	NA	NA	NA	NA	0.379743	0.398803	0.606574	0.25282	0.273095	0.409917	0.370152	0.382399	0.344927	0.643028	0.232101	0.333779	0.383578	0.455717	0.35492	0.427619	0.483589	0.277865	0.349047	0.32118	0.280555	B	C	8.0623	High
GSE31210	GSM773705	65	Female	Never-smoker	I	Mutant	NA	2552	0	2552	0	0.363136	0.301907	0.486066	0.207533	0.308841	0.414026	0.441694	0.39381	0.370385	0.624568	0.238039	0.451765	0.314222	0.343266	0.110009	0.33155	0.307996	0.301797	0.411793	0.386608	0.271246	A	A	8.10925	High
GSE50081	GSM1213747	57	Female	Ever-smoker	II	NA	NA	1507	0	1507	0	0.349346	0.319755	0.528675	0.140173	0.248952	0.390383	0.390691	0.359945	0.349663	0.68803	0.113135	0.34674	0.268609	0.413592	0.119342	0.363888	0.417485	0.324125	0.347122	0.370795	0.2744	A	C	8.12737	High
GSE50081	GSM1213846	76	Male	Ever-smoker	I	NA	NA	113	1	115	0	0.377183	0.334075	0.555924	0.176292	0.250912	0.403624	0.427531	0.379064	0.372805	0.640859	0.179241	0.414081	0.299215	0.378439	0.230339	0.341697	0.412338	0.307318	0.391599	0.3732	0.275205	A	A	8.1846	High
GSE10799	GSM272769	NA	Male	NA	NA	NA	NA	NA	NA	NA	NA	0.409996	0.29776	0.496194	0.237173	0.259266	0.408488	0.370287	0.382467	0.421936	0.658974	0.159105	0.333323	0.175071	0.397738	0.105764	0.352252	0.34098	0.317147	0.372304	0.338299	0.276742	C	C	8.18874	High
GSE28571	GSM707385	NA	NA	NA	NA	NA	NA	NA	NA	NA	NA	0.375287	0.389541	0.587103	0.220491	0.275615	0.40596	0.433534	0.43264	0.335748	0.60608	0.150739	0.443493	0.237482	0.384176	0.314416	0.393302	0.553231	0.303092	0.397702	0.364945	0.285434	B	C	8.20111	High
GSE50081	GSM1213740	86	Female	Never-smoker	I	NA	NA	2132	0	2133	0	0.391345	0.312764	0.5139	0.178776	0.290965	0.420452	0.376705	0.390793	0.395204	0.672911	0.245854	0.401176	0.279948	0.401874	0.167937	0.396276	0.395674	0.280744	0.362376	0.329714	0.300277	A	A	8.26154	High
GSE31210	GSM773664	63	Female	Ever-smoker	I	Mutant	NA	1434	0	356	1	0.378704	0.325692	0.551096	0.17605	0.198588	0.43379	0.414586	0.424742	0.32421	0.708912	0.222302	0.32963	0.2833	0.438825	0.210457	0.402046	0.41759	0.31782	0.35896	0.295895	0.246836	A	C	8.26611	High
GSE50081	GSM1213688	73	Male	Ever-smoker	I	NA	NA	2102	0	2102	0	0.360955	0.365763	0.559996	0.175781	0.244921	0.424294	0.46194	0.453046	0.316459	0.645064	0.124689	0.373368	0.25116	0.431751	0.27104	0.399745	0.582523	0.30302	0.317961	0.340342	0.265808	A	A	8.35016	High
GSE31210	GSM773687	68	Female	Ever-smoker	I	Mutant	NA	1231	0	1231	0	0.422589	0.270097	0.481214	0.21955	0.329555	0.412185	0.417996	0.400698	0.419639	0.637142	0.142721	0.393967	0.281	0.408589	0.0817551	0.314326	0.303875	0.350529	0.42773	0.443468	0.276113	C	A	8.38207	High
GSE31210	GSM773690	62	Male	Ever-smoker	I	Mutant	NA	2158	0	2158	0	0.360226	0.310273	0.525682	0.207267	0.250815	0.414154	0.427486	0.448785	0.420509	0.700554	0.126133	0.428578	0.278636	0.398785	0.0408254	0.358875	0.38016	0.288768	0.386271	0.336586	0.304861	A	A	8.38301	High
GSE37745	GSM1019228	54	Male	NA	I	NA	NA	5082	0	NA	NA	0.382825	0.387944	0.600559	0.247302	0.284613	0.409294	0.375902	0.377806	0.348048	0.632976	0.242895	0.362784	0.398768	0.45213	0.335935	0.429021	0.434016	0.285273	0.350085	0.33569	0.285754	B	C	8.57406	High
GSE50081	GSM1213734	71	Female	Ever-smoker	II	NA	NA	1883	0	1884	0	0.393182	0.331326	0.519978	0.19016	0.275553	0.400782	0.399752	0.371305	0.347911	0.647011	0.18644	0.339644	0.280277	0.372417	0.160896	0.367862	0.423999	0.272918	0.358803	0.351203	0.267395	A	C	8.57958	High
GSE37745	GSM1019169	75	Female	NA	III	NA	NA	3470	1	3383	0	0.373613	0.380854	0.578719	0.21032	0.291258	0.403202	0.435467	0.426315	0.335876	0.603383	0.163534	0.480138	0.237842	0.382851	0.313187	0.392497	0.512219	0.301868	0.404001	0.363823	0.293178	B	C	8.66021	High
GSE31210	GSM773701	64	Female	Never-smoker	I	Mutant	NA	1669	0	1669	0	0.33879	0.285962	0.493703	0.134108	0.312283	0.405796	0.428281	0.379037	0.281465	0.581045	0.274345	0.425327	0.273198	0.350695	0.132338	0.34402	0.361387	0.325289	0.352469	0.399577	0.253474	A	A	8.70299	High
GSE31210	GSM773634	55	Male	Ever-smoker	I	Wildtype	Wildtype	2450	0	2450	0	0.392592	0.354454	0.557652	0.256767	0.227779	0.382874	0.448427	0.438415	0.356566	0.639179	0.196923	0.384448	0.285063	0.366533	0.217656	0.394746	0.467271	0.32736	0.415946	0.385478	0.287349	B	A	8.72267	High
GSE37745	GSM1019300	73	Male	NA	I	NA	NA	1367	1	NA	NA	0.381455	0.341097	0.569223	0.235363	0.226073	0.412187	0.405847	0.448492	0.265821	0.522855	0.244644	0.374505	0.171024	0.416354	0.190289	0.372976	0.612057	0.310149	0.350387	0.395866	0.245458	A	C	8.77921	High
GSE30219	GSM748188	71	Male	Ever-smoker	I	NA	NA	2970	1	2970	0	0.364639	0.342643	0.542287	0.230406	0.272692	0.424318	0.416377	0.416784	0.354531	0.61094	0.187502	0.343453	0.278881	0.430288	0.156872	0.379096	0.433478	0.2854	0.391477	0.368966	0.265926	A	A	8.80188	High
GSE31210	GSM773743	67	Female	Never-smoker	I	Mutant	NA	2285	0	2285	0	0.362055	0.220876	0.454833	0.0874334	0.22718	0.392241	0.391168	0.332665	0.323936	0.681619	0.113665	0.330782	0.188766	0.363839	0.0932813	0.330645	0.272608	0.320928	0.33348	0.392075	0.281822	C	A	8.84201	High
GSE30219	GSM748108	63	Female	Ever-smoker	I	NA	NA	1860	0	1860	0	0.41246	0.413515	0.619106	0.284186	0.249076	0.395162	0.41325	0.384791	0.30607	0.624339	0.271238	0.386191	0.407829	0.461557	0.425532	0.404693	0.558693	0.28118	0.365751	0.371413	0.266884	B	A	8.85751	High
GSE31210	GSM773638	65	Female	Never-smoker	I	Wildtype	Wildtype	2134	0	2134	0	0.331791	0.257842	0.472408	0.137222	0.335453	0.399746	0.442745	0.381391	0.373337	0.558544	0.137396	0.366335	0.233696	0.229761	0.0617481	0.349335	0.283855	0.275729	0.383302	0.363475	0.327331	C	A	8.93197	High
GSE31210	GSM773692	52	Male	Never-smoker	I	Mutant	NA	3263	0	3263	0	0.399675	0.33167	0.53789	0.197335	0.329022	0.399511	0.414889	0.385987	0.385983	0.625782	0.151869	0.412949	0.260329	0.363679	0.176852	0.360811	0.4425	0.294895	0.381661	0.351803	0.239661	A	A	9.03311	High
GSE28571	GSM707402	NA	NA	NA	NA	NA	NA	NA	NA	NA	NA	0.365242	0.357623	0.543883	0.231443	0.308811	0.407255	0.411845	0.41796	0.306676	0.603472	0.220514	0.414211	0.42218	0.415008	0.191507	0.371166	0.422727	0.263407	0.369774	0.316665	0.238556	A	A	9.1246	High
GSE10245	GSM258608	70	Male	Ever-smoker	II	NA	NA	732	0	732	0	0.356426	0.324715	0.521307	0.178758	0.253412	0.423052	0.405704	0.380054	0.374906	0.573034	0.155864	0.351381	0.300221	0.371672	0.209041	0.368685	0.411245	0.27891	0.3765	0.354864	0.232445	A	C	9.14614	High
GSE50081	GSM1213810	70	Female	Never-smoker	I	NA	NA	55	0	56	0	0.372354	0.246976	0.462445	0.188972	0.251999	0.390047	0.429647	0.386747	0.362698	0.681732	0.142154	0.420728	0.211719	0.387495	0.0754723	0.320729	0.271872	0.365799	0.381244	0.448606	0.270504	C	C	9.18643	High
GSE31210	GSM773611	61	Male	Never-smoker	I	Wildtype	Wildtype	2354	0	2354	0	0.401366	0.312173	0.494372	0.18375	0.285058	0.411053	0.377816	0.359716	0.346725	0.586503	0.145448	0.333983	0.356457	0.457871	0.0937191	0.393675	0.379317	0.330299	0.386089	0.39294	0.29851	A	A	9.19693	High
GSE31210	GSM773704	61	Female	Never-smoker	I	Mutant	NA	1809	0	1809	0	0.367942	0.259784	0.497042	0.0874715	0.284582	0.38927	0.38009	0.340772	0.32581	0.593975	0.138428	0.265265	0.296227	0.389823	0.0446796	0.398267	0.349241	0.300083	0.28846	0.370603	0.301501	C	A	9.25579	High
GSE31210	GSM773761	64	Female	Never-smoker	I	Mutant	NA	1994	0	1994	0	0.369513	0.250337	0.489497	0.123915	0.302534	0.385546	0.434997	0.374547	0.34916	0.677106	0.183558	0.345661	0.247529	0.370009	0.163608	0.370159	0.265596	0.290071	0.380628	0.351258	0.270294	C	A	9.31546	High
GSE12667	GSM318087	NA	Female	Ever-smoker	NA	NA	NA	NA	NA	NA	NA	0.354021	0.321643	0.537888	0.157465	0.316685	0.411149	0.408396	0.405983	0.388819	0.599908	0.213048	0.425531	0.298318	0.434248	0.181322	0.379204	0.385924	0.28445	0.425652	0.34136	0.286392	A	A	9.33196	High
GSE37745	GSM1019264	67	Female	NA	III	NA	NA	1205	1	NA	NA	0.364139	0.362449	0.597662	0.240473	0.276568	0.40874	0.419384	0.449158	0.301692	0.666383	0.258826	0.371077	0.268047	0.398473	0.330136	0.415023	0.512083	0.280807	0.364443	0.311436	0.280435	B	C	9.38503	High
GSE30219	GSM748125	65	Male	Ever-smoker	I	NA	NA	1680	0	1680	0	0.360977	0.39848	0.588007	0.247483	0.276859	0.377012	0.426531	0.397989	0.354496	0.603227	0.18317	0.414094	0.348619	0.428452	0.314904	0.400698	0.514936	0.261204	0.370334	0.34399	0.280808	B	A	9.48642	High
GSE31210	GSM773732	53	Female	Never-smoker	I	Mutant	NA	1855	0	1855	0	0.33548	0.276577	0.479935	0.128742	0.271564	0.412905	0.418809	0.400907	0.38152	0.66036	0.155171	0.410211	0.209094	0.344756	0.0256005	0.373084	0.217193	0.35335	0.376795	0.403967	0.249641	C	A	9.50939	High
GSE50081	GSM1213683	79	Male	Ever-smoker	I	NA	NA	1832	0	1832	0	0.372696	0.308076	0.499366	0.20849	0.232965	0.395042	0.415248	0.395353	0.311508	0.636701	0.128054	0.299695	0.213929	0.445656	0.145257	0.372986	0.372197	0.264944	0.335765	0.331329	0.319562	A	C	9.51955	High
GSE12667	GSM318120	NA	Female	NA	NA	NA	NA	NA	NA	NA	NA	0.363611	0.306185	0.510715	0.140604	0.293617	0.427187	0.437682	0.420511	0.37161	0.668265	0.129911	0.427424	0.240458	0.393486	0.152602	0.344819	0.4517	0.296874	0.360062	0.346125	0.26035	A	C	9.6788	High
GSE37745	GSM1019205	59	Male	NA	I	NA	NA	4703	0	4978	0	0.367337	0.347917	0.542048	0.222713	0.324805	0.409225	0.415586	0.413499	0.305639	0.587037	0.223718	0.441376	0.423441	0.415468	0.175558	0.375826	0.359671	0.269355	0.372142	0.324032	0.23767	A	A	9.69739	High
GSE12667	GSM318111	NA	Female	NA	NA	NA	NA	NA	NA	NA	NA	0.334121	0.312518	0.504083	0.0752593	0.25169	0.393656	0.478979	0.394977	0.332623	0.638096	0.112398	0.333594	0.231219	0.469551	0.0670429	0.36947	0.344695	0.279531	0.310551	0.288953	0.24794	A	C	9.71088	High
GSE31210	GSM773731	50	Female	Never-smoker	I	Mutant	NA	1623	0	1623	0	0.348773	0.26177	0.493902	0.183757	0.3262	0.409369	0.395621	0.379946	0.265445	0.668752	0.183962	0.426023	0.235766	0.360697	0.0829427	0.355626	0.316912	0.314208	0.34629	0.387898	0.289424	C	A	9.82825	High
GSE31210	GSM773707	47	Male	Ever-smoker	I	Mutant	NA	3066	0	3066	0	0.388009	0.339976	0.527067	0.226568	0.213435	0.409442	0.389108	0.408866	0.398542	0.659897	0.163709	0.358876	0.287488	0.431222	0.163654	0.362563	0.444472	0.31452	0.418585	0.370395	0.266511	A	A	9.84789	High
GSE50081	GSM1213752	65	Male	Ever-smoker	I	NA	NA	354	1	300	1	0.40844	0.355206	0.561429	0.14454	0.245283	0.422477	0.398026	0.417503	0.354052	0.675769	0.138287	0.334698	0.29451	0.453051	0.211944	0.38811	0.521932	0.335733	0.398774	0.393656	0.255022	A	C	9.97198	High
GSE31210	GSM773685	62	Male	Ever-smoker	I	Mutant	NA	1912	0	1912	0	0.384378	0.291062	0.499406	0.18815	0.300287	0.407147	0.39323	0.420143	0.428899	0.656812	0.212234	0.407037	0.226557	0.353273	-0.00250523	0.32141	0.375593	0.30545	0.419162	0.367956	0.283753	C	A	10.0037	High
GSE31210	GSM773686	66	Female	Never-smoker	I	Mutant	NA	1481	0	1481	0	0.355272	0.295232	0.506954	0.142883	0.312775	0.394888	0.425894	0.370184	0.34124	0.614807	0.146999	0.354925	0.228881	0.298537	0.143938	0.369479	0.393382	0.298941	0.358089	0.386774	0.277124	A	A	10.2217	High
GSE28571	GSM707345	NA	NA	NA	NA	NA	NA	NA	NA	NA	NA	0.359767	0.366968	0.581172	0.261943	0.24703	0.406364	0.376246	0.418379	0.372314	0.618943	0.252841	0.371679	0.302184	0.397309	0.209403	0.367477	0.474298	0.299924	0.376339	0.353991	0.30323	B	A	10.2673	High
GSE31210	GSM773758	66	Male	Ever-smoker	I	Mutant	NA	2168	0	2168	0	0.368464	0.257026	0.495667	0.163928	0.324943	0.428342	0.43706	0.378954	0.398802	0.647203	0.190642	0.329541	0.234888	0.346442	0.133039	0.374945	0.274933	0.321445	0.39673	0.365667	0.258029	C	C	10.3601	High
GSE50081	GSM1213697	80	Male	Ever-smoker	I	NA	NA	2325	0	2324	0	0.395863	0.304839	0.503967	0.220955	0.282988	0.401255	0.400046	0.359851	0.374601	0.648525	0.193622	0.400627	0.284708	0.385161	0.183531	0.37221	0.220885	0.28932	0.38667	0.358533	0.216466	A	A	10.4372	High
GSE12667	GSM318145	NA	Male	Never-smoker	NA	NA	NA	NA	NA	NA	NA	0.41128	0.36073	0.583242	0.283942	0.249946	0.404112	0.447019	0.432165	0.282441	0.63514	0.194068	0.383871	0.333343	0.45475	0.239543	0.403596	0.514645	0.29314	0.36345	0.354464	0.254309	B	A	10.4474	High
GSE31210	GSM773710	61	Female	Never-smoker	I	Mutant	NA	1180	0	1180	0	0.359421	0.34516	0.550108	0.178306	0.264454	0.415358	0.393403	0.387964	0.338441	0.693013	0.140048	0.41726	0.266619	0.375878	0.237233	0.383018	0.483273	0.32541	0.374374	0.367184	0.292936	A	A	10.5171	High
GSE31210	GSM773662	68	Female	Never-smoker	I	Mutant	NA	1823	0	1047	1	0.417848	0.331451	0.515806	0.301572	0.318167	0.404836	0.403634	0.380202	0.362773	0.635184	0.159437	0.36222	0.314626	0.378847	0.168407	0.375091	0.382843	0.287134	0.409683	0.369352	0.300022	A	A	10.5469	High
GSE37745	GSM1019309	83	Female	NA	I	NA	NA	979	1	NA	NA	0.364163	0.371875	0.549088	0.292611	0.254012	0.410219	0.430976	0.405132	0.330066	0.623356	0.227622	0.353705	0.330183	0.472616	0.362365	0.396894	0.477189	0.313463	0.362757	0.358813	0.290637	B	C	10.58	High
GSE31210	GSM773607	58	Female	Never-smoker	I	Wildtype	Wildtype	2425	0	2425	0	0.377518	0.35982	0.501165	0.183703	0.317441	0.429727	0.438588	0.380286	0.314263	0.635672	0.201351	0.426199	0.382901	0.425628	0.1245	0.365391	0.352417	0.282551	0.370273	0.351983	0.290165	A	A	10.5956	High
GSE50081	GSM1213773	69	Female	Ever-smoker	I	NA	NA	1748	1	1750	0	0.385303	0.323692	0.520914	0.163549	0.281832	0.395085	0.42532	0.355581	0.335017	0.635082	0.12786	0.361278	0.259791	0.382425	0.150525	0.354189	0.372996	0.282064	0.341757	0.346427	0.241362	A	A	10.6324	High
GSE50081	GSM1213749	78	Male	Never-smoker	I	NA	NA	1168	1	444	1	0.378325	0.311949	0.511051	0.198029	0.282982	0.395384	0.404782	0.385663	0.324772	0.56873	0.205108	0.327995	0.265136	0.417514	0.114052	0.34096	0.444562	0.309903	0.353824	0.387922	0.25919	A	A	10.6428	High
GSE31210	GSM773719	56	Male	Ever-smoker	I	Mutant	NA	1879	0	1879	0	0.372741	0.280263	0.451275	0.169544	0.234874	0.399919	0.382453	0.400407	0.393037	0.657279	0.195205	0.382197	0.21564	0.36173	0.0761426	0.320458	0.301608	0.281053	0.354373	0.36309	0.284804	C	A	10.6761	High
GSE31210	GSM773736	66	Female	Never-smoker	I	Mutant	NA	831	0	831	0	0.335881	0.259167	0.490074	0.0695679	0.262589	0.386754	0.388682	0.383944	0.400316	0.685469	0.167005	0.325634	0.216787	0.348901	-0.0550873	0.343884	0.279228	0.325515	0.381398	0.378203	0.258357	C	A	10.683	High
GSE28571	GSM707382	NA	NA	NA	NA	NA	NA	NA	NA	NA	NA	0.378151	0.36497	0.546126	0.252697	0.262515	0.417136	0.446474	0.439413	0.427025	0.655947	0.174433	0.437495	0.299487	0.416325	0.206964	0.356584	0.428959	0.231146	0.398798	0.28376	0.262365	A	A	10.7058	High
GSE37745	GSM1019181	52	Female	NA	I	NA	NA	3221	1	2579	1	0.370417	0.363094	0.58182	0.256762	0.26717	0.407955	0.38	0.416233	0.375303	0.617185	0.256871	0.387958	0.305546	0.406769	0.218563	0.376719	0.445116	0.306293	0.38032	0.36448	0.304419	B	A	10.7672	High
GSE31210	GSM773762	61	Male	Never-smoker	I	Mutant	NA	2137	0	2137	0	0.349775	0.26521	0.472352	0.15509	0.254805	0.414348	0.345294	0.385691	0.403993	0.653789	0.110941	0.372986	0.187531	0.351017	0.000662765	0.347113	0.260292	0.287151	0.364972	0.348623	0.280429	C	C	10.7928	High
GSE10245	GSM258551	58	Male	Ever-smoker	II	NA	NA	543	1	408	1	0.392287	0.334897	0.504542	0.215727	0.278379	0.396553	0.349753	0.375802	0.35719	0.602424	0.147973	0.384807	0.255538	0.482931	0.189679	0.387348	0.379632	0.266967	0.372362	0.331884	0.263028	A	A	10.8246	High
GSE31210	GSM773681	58	Female	Never-smoker	I	Mutant	NA	1941	0	1941	0	0.370917	0.295812	0.498054	0.184845	0.327904	0.405576	0.449628	0.383321	0.373364	0.597442	0.1468	0.381634	0.264014	0.287192	0.114998	0.35227	0.340836	0.293803	0.381826	0.385856	0.288202	A	A	10.8692	High
GSE37745	GSM1019164	54	Female	NA	III	NA	NA	286	1	239	1	0.383345	0.355994	0.545843	0.241798	0.276105	0.419048	0.450026	0.432382	0.436493	0.654281	0.184863	0.467804	0.302368	0.417612	0.191205	0.359854	0.394748	0.238463	0.406048	0.291208	0.267628	A	A	10.9962	High
GSE31210	GSM773739	67	Female	Never-smoker	I	Mutant	NA	2442	0	2442	0	0.344587	0.274059	0.497618	0.0485076	0.22626	0.404534	0.386225	0.368385	0.463333	0.618212	0.0450239	0.305336	0.170802	0.351259	0.0790282	0.371204	0.326238	0.342027	0.361637	0.397506	0.256723	C	C	11.1649	High
GSE12667	GSM318080	NA	Female	NA	NA	NA	NA	NA	NA	NA	NA	0.389829	0.32211	0.529351	0.228847	0.251895	0.414681	0.411532	0.411654	0.313853	0.617534	0.146119	0.382111	0.296733	0.434464	0.199324	0.386181	0.361233	0.268246	0.378888	0.32654	0.254438	A	A	11.209	High
GSE31210	GSM773699	61	Female	Ever-smoker	I	Mutant	NA	1894	0	1894	0	0.38589	0.327983	0.516693	0.218715	0.300186	0.437887	0.410328	0.425978	0.395669	0.671227	0.199594	0.497038	0.201266	0.357974	0.175337	0.351502	0.398594	0.319326	0.381931	0.380466	0.265228	A	A	11.2324	High
GSE12667	GSM318142	NA	Female	Ever-smoker	NA	NA	NA	NA	NA	NA	NA	0.376481	0.309231	0.533509	0.169957	0.293224	0.386283	0.400876	0.366683	0.343294	0.620017	0.188867	0.411635	0.283026	0.390491	0.187987	0.380139	0.29862	0.328937	0.363038	0.390556	0.260402	A	A	11.2813	High
GSE50081	GSM1213798	75	Male	Ever-smoker	I	NA	NA	3971	0	7	NA	0.420354	0.286507	0.521047	0.176194	0.247233	0.426612	0.406668	0.432578	0.33572	0.662833	0.215748	0.344565	0.233768	0.41143	0.111328	0.356044	0.413964	0.334275	0.390798	0.403124	0.27556	A	C	11.3146	High
GSE31210	GSM773748	47	Female	Never-smoker	I	Mutant	NA	1971	0	1971	0	0.377663	0.303218	0.497155	0.222342	0.228435	0.389715	0.41349	0.366787	0.324783	0.67591	0.197789	0.386103	0.264954	0.334755	0.246865	0.396352	0.288897	0.32599	0.326636	0.397958	0.296683	A	A	11.3707	High
GSE31210	GSM773689	72	Male	Ever-smoker	I	Mutant	NA	3352	0	3352	0	0.317896	0.264766	0.467035	0.100865	0.273091	0.386689	0.427215	0.395484	0.351136	0.620387	0.0951469	0.329859	0.22009	0.356352	0.111947	0.355897	0.300578	0.300141	0.341752	0.352553	0.296262	C	C	11.3855	High
GSE28571	GSM707393	NA	NA	NA	NA	NA	NA	NA	NA	NA	NA	0.342889	0.369547	0.557197	0.207844	0.264926	0.368514	0.376898	0.354876	0.309607	0.570446	0.171314	0.326738	0.306212	0.410852	0.212173	0.366522	0.427262	0.244196	0.403776	0.291886	0.232499	A	A	11.4924	High
GSE31210	GSM773602	57	Male	Ever-smoker	II	Wildtype	Wildtype	1539	0	1539	0	0.349219	0.291601	0.501604	0.163275	0.332633	0.405333	0.435146	0.37383	0.305177	0.601234	0.210556	0.422932	0.248927	0.351247	0.0826691	0.325303	0.330043	0.289007	0.359609	0.378927	0.269227	A	A	11.5056	High
GSE31210	GSM773609	65	Female	Never-smoker	I	Wildtype	Wildtype	990	0	990	0	0.380337	0.311417	0.513799	0.179934	0.330055	0.422614	0.432217	0.396247	0.384869	0.633042	0.103093	0.383694	0.235138	0.336591	0.133501	0.373859	0.345964	0.301254	0.400282	0.39666	0.261032	A	A	11.599	High
GSE31210	GSM773734	66	Female	Ever-smoker	I	Mutant	NA	2221	0	2221	0	0.354796	0.309644	0.520494	0.1674	0.341914	0.403998	0.420887	0.369664	0.343991	0.600611	0.295042	0.388941	0.258457	0.271323	0.171448	0.35662	0.341318	0.291592	0.322659	0.376205	0.267308	A	A	11.6756	High
GSE30219	GSM748131	73	Male	Ever-smoker	I	NA	NA	390	1	390	0	0.398411	0.419167	0.634569	0.259745	0.23967	0.385098	0.361754	0.36628	0.286236	0.616289	0.222009	0.401784	0.387035	0.454649	0.349188	0.422774	0.529785	0.288015	0.362076	0.36202	0.273695	B	A	11.7196	High
GSE31210	GSM773618	56	Male	Never-smoker	I	Wildtype	Wildtype	1520	0	1520	0	0.403779	0.27784	0.451321	0.284662	0.191669	0.396197	0.437516	0.430818	0.343252	0.655235	0.0775308	0.34997	0.194809	0.390524	0.0537693	0.300503	0.352019	0.310996	0.36621	0.417425	0.333253	C	A	11.7345	High
GSE28571	GSM707357	NA	NA	NA	NA	NA	NA	NA	NA	NA	NA	0.386681	0.339319	0.5549	0.235768	0.216212	0.427725	0.400365	0.440462	0.340081	0.655337	0.184139	0.373908	0.280347	0.44869	0.195272	0.349571	0.564838	0.28927	0.386891	0.381932	0.232529	A	C	11.817	High
GSE50081	GSM1213746	61	Male	Ever-smoker	I	NA	NA	1887	0	1889	0	0.363541	0.34671	0.528914	0.171874	0.203976	0.421891	0.412603	0.43781	0.32438	0.594517	0.206802	0.344322	0.301418	0.458968	0.180813	0.372896	0.430294	0.275044	0.365386	0.329251	0.268902	A	A	11.8509	High
GSE31210	GSM773759	62	Female	Never-smoker	I	Mutant	NA	2154	0	2154	0	0.293492	0.3127	0.466883	0.0742191	0.251493	0.398566	0.375952	0.382797	0.320564	0.658753	0.107997	0.338105	0.148723	0.30742	0.0987472	0.338061	0.338555	0.287202	0.300398	0.332413	0.241372	C	C	11.911	High
GSE31210	GSM773693	67	Female	Never-smoker	I	Mutant	NA	1823	0	1823	0	0.384677	0.280262	0.483794	0.191062	0.288731	0.400735	0.419427	0.412793	0.374241	0.667977	0.129072	0.445183	0.251739	0.405161	0.0383717	0.334278	0.368425	0.340374	0.414561	0.396996	0.338662	C	A	11.9293	High
GSE31210	GSM773712	69	Male	Ever-smoker	I	Mutant	NA	1417	0	1417	0	0.363349	0.286107	0.495482	0.104748	0.252056	0.410216	0.49883	0.40955	0.434927	0.609382	0.141462	0.404811	0.179124	0.311856	0.115821	0.362955	0.385706	0.341253	0.364887	0.40557	0.259428	C	C	11.9339	High
GSE10245	GSM258564	74	Male	NA	I	NA	NA	972	1	264	1	0.406362	0.254469	0.47628	0.120296	0.273979	0.42807	0.402371	0.429952	0.381935	0.655207	0.0893894	0.340985	0.177161	0.432293	-0.0129546	0.335913	0.376725	0.285456	0.352286	0.315883	0.250975	C	C	12.0784	High
GSE31210	GSM773620	56	Female	Never-smoker	I	Wildtype	Wildtype	1756	0	1756	0	0.364306	0.251601	0.441994	0.219019	0.300038	0.404191	0.440863	0.408428	0.349765	0.576535	0.181696	0.354988	0.229449	0.323772	0.0466576	0.298612	0.239553	0.271162	0.378777	0.350737	0.260303	C	A	12.0918	High
GSE31210	GSM773608	64	Female	Never-smoker	I	Wildtype	Wildtype	1566	0	1566	0	0.356903	0.265779	0.512917	0.149884	0.373811	0.399981	0.444266	0.360115	0.349022	0.587329	0.103582	0.328315	0.250983	0.282048	0.131548	0.3535	0.332962	0.31153	0.367526	0.384386	0.308234	C	A	12.1519	High
GSE37745	GSM1019192	75	Female	NA	I	NA	NA	3369	0	1726	0	0.348282	0.363077	0.551489	0.190585	0.279529	0.37384	0.38512	0.343709	0.309505	0.542373	0.186512	0.36116	0.294796	0.419612	0.196988	0.369644	0.385611	0.252698	0.407001	0.300525	0.232674	A	A	12.1971	High
GSE50081	GSM1213769	58	Female	Ever-smoker	I	NA	NA	1931	0	1358	1	0.396648	0.289761	0.520827	0.233849	0.264052	0.41439	0.387588	0.37988	0.355197	0.67291	0.250302	0.322453	0.307629	0.435818	0.101952	0.37369	0.370943	0.295657	0.375384	0.361582	0.283928	A	A	12.2561	High
GSE31210	GSM773735	62	Female	Never-smoker	I	Mutant	NA	849	0	849	0	0.381282	0.299184	0.53036	0.153633	0.208353	0.407499	0.437995	0.416873	0.480687	0.679387	0.123644	0.404543	0.191159	0.417341	0.130721	0.344226	0.342159	0.291219	0.36875	0.321784	0.273388	A	A	12.4018	High
GSE37745	GSM1019200	51	Female	NA	II	NA	NA	351	1	NA	NA	0.393575	0.342306	0.554571	0.214845	0.238219	0.43046	0.409204	0.435959	0.347836	0.647741	0.192545	0.402716	0.289387	0.448046	0.199448	0.354583	0.519572	0.298051	0.38885	0.388721	0.227818	A	C	12.4327	High
GSE50081	GSM1213831	77	Male	NA	II	NA	NA	1872	0	1871	0	0.385652	0.295238	0.563091	0.192906	0.283943	0.404681	0.359485	0.435199	0.287709	0.664065	0.137119	0.394925	0.160863	0.440946	0.268236	0.320279	0.393062	0.240896	0.32889	0.293644	0.244933	A	C	12.4584	High
GSE37745	GSM1019259	54	Female	NA	III	NA	NA	2589	0	NA	NA	0.372498	0.329286	0.47203	0.0995687	0.266972	0.437008	0.436887	0.418106	0.415281	0.643736	0.121557	0.420126	0.202562	0.444918	0.158937	0.360521	0.428431	0.275729	0.372669	0.306166	0.283877	A	A	12.5887	High
GSE30219	GSM748126	49	Male	Ever-smoker	I	NA	NA	2070	0	2070	0	0.381141	0.354193	0.571238	0.192482	0.234417	0.413577	0.448964	0.455024	0.346638	0.674573	0.125559	0.389096	0.289371	0.48791	0.197123	0.383578	0.52268	0.26651	0.321212	0.318486	0.209198	A	A	12.7257	High
GSE31210	GSM773765	58	Male	Ever-smoker	I	Mutant	NA	1660	0	1660	0	0.347468	0.306662	0.520245	0.17472	0.291757	0.384138	0.352974	0.329332	0.342135	0.638286	0.200446	0.369718	0.256045	0.376701	0.157627	0.359591	0.391427	0.27191	0.344974	0.298487	0.26858	A	A	12.7822	High
GSE12667	GSM318135	NA	Female	NA	NA	NA	NA	NA	NA	NA	NA	0.407866	0.323783	0.515553	0.202877	0.249169	0.393347	0.418936	0.36145	0.250263	0.613224	0.18529	0.322967	0.334269	0.463154	0.157328	0.359707	0.372036	0.330355	0.333054	0.397922	0.225149	A	A	12.8756	High
GSE30219	GSM748166	44	Female	Ever-smoker	I	NA	NA	1950	0	1950	0	0.370487	0.346534	0.542164	0.221014	0.267411	0.377009	0.421052	0.351932	0.383321	0.574793	0.18785	0.374962	0.340301	0.422927	0.20166	0.378305	0.411715	0.279244	0.383679	0.370711	0.229104	A	A	12.9282	High
GSE37745	GSM1019275	75	Female	NA	I	NA	NA	319	1	162	1	0.338188	0.347284	0.49163	0.202963	0.222281	0.384504	0.457899	0.418516	0.344013	0.640821	0.140157	0.325659	0.277781	0.431484	0.153821	0.35308	0.358021	0.251428	0.35417	0.30326	0.258866	A	A	12.976	High
GSE50081	GSM1213756	61	Male	Ever-smoker	I	NA	NA	1924	0	1925	0	0.374218	0.334119	0.522437	0.161535	0.299797	0.404776	0.393773	0.358841	0.335286	0.624447	0.202392	0.373091	0.275979	0.41994	0.203386	0.364061	0.385586	0.299891	0.337126	0.390496	0.252986	A	A	13.024	High
GSE30219	GSM748243	62	Male	Ever-smoker	I	NA	NA	3090	1	3060	1	0.36961	0.404184	0.598378	0.24455	0.226499	0.402783	0.410473	0.427173	0.396981	0.653582	0.145668	0.387298	0.312127	0.460102	0.302991	0.402747	0.523039	0.245281	0.363478	0.322542	0.26337	B	A	13.1738	High
GSE31210	GSM773596	67	Female	Never-smoker	I	Wildtype	Wildtype	1001	1	656	1	0.3926	0.312739	0.501816	0.228946	0.28582	0.411193	0.371074	0.386907	0.411618	0.649507	0.254708	0.389567	0.305912	0.379333	0.0563874	0.36378	0.367139	0.342446	0.41893	0.430184	0.271012	A	A	13.2176	High
GSE31210	GSM773760	64	Female	Never-smoker	I	Mutant	NA	2073	0	2073	0	0.397286	0.311085	0.489722	0.195117	0.27314	0.399635	0.398263	0.358018	0.367978	0.636096	0.210303	0.311713	0.224878	0.392875	0.138009	0.38108	0.396375	0.361897	0.346552	0.412752	0.280487	A	A	13.2247	High
GSE30219	GSM1465989	60	Female	Never-smoker	I	NA	NA	6630	0	6630	0	0.351067	0.39407	0.578323	0.26913	0.248031	0.391952	0.453962	0.45666	0.268134	0.57746	0.176542	0.335665	0.315634	0.436251	0.296649	0.394024	0.565547	0.264267	0.338633	0.353581	0.262213	B	C	13.4701	High
GSE31210	GSM773623	61	Female	Never-smoker	I	Wildtype	Wildtype	1637	0	1637	0	0.416612	0.226789	0.478102	0.168052	0.257698	0.411325	0.461563	0.418892	0.404826	0.628642	0.196593	0.291548	0.23192	0.366708	0.0821146	0.384973	0.248152	0.32268	0.365001	0.388229	0.230859	C	A	13.5712	High
GSE31210	GSM773752	59	Male	Ever-smoker	I	Mutant	NA	1856	0	1856	0	0.335822	0.229377	0.452899	0.0823925	0.302878	0.39397	0.411483	0.358176	0.32909	0.711239	0.199462	0.30124	0.19393	0.304335	0.086531	0.317751	0.193539	0.353416	0.353176	0.403756	0.217616	C	C	13.5807	High
GSE31210	GSM773711	67	Male	Ever-smoker	I	Mutant	NA	1688	0	1688	0	0.372606	0.27766	0.466833	0.202041	0.216334	0.407056	0.416614	0.367683	0.406372	0.62447	0.165667	0.323134	0.298889	0.453937	0.114381	0.3324	0.26762	0.310912	0.4054	0.389899	0.290299	C	A	13.6011	High
GSE31210	GSM773763	58	Female	Never-smoker	I	Mutant	NA	1998	0	1998	0	0.40322	0.312435	0.517691	0.233332	0.291099	0.393048	0.443466	0.421098	0.423148	0.662092	0.192322	0.446792	0.263243	0.424844	-0.00262472	0.354201	0.399592	0.303141	0.399166	0.396037	0.27632	C	A	13.6441	High
GSE50081	GSM1213738	64	Male	Ever-smoker	II	NA	NA	1405	1	1406	0	0.37872	0.315155	0.520234	0.15567	0.248318	0.415336	0.450638	0.426423	0.376804	0.658589	0.166292	0.386461	0.244368	0.365984	0.140863	0.359414	0.375273	0.322987	0.371123	0.408269	0.238709	A	A	13.7841	High
GSE10245	GSM258554	54	Male	Ever-smoker	II	NA	NA	672	1	672	0	0.375081	0.323709	0.51022	0.205878	0.194097	0.392163	0.374376	0.407114	0.30029	0.681318	0.136431	0.337253	0.260442	0.392954	0.160189	0.350128	0.398253	0.292662	0.350505	0.343152	0.258139	A	A	14.0518	High
GSE37745	GSM1019299	51	Male	NA	II	NA	NA	1610	1	NA	NA	0.355738	0.279551	0.518685	0.154692	0.223952	0.416386	0.400609	0.412979	0.373014	0.665192	0.142414	0.351719	0.190719	0.379546	0.0629622	0.34936	0.433917	0.294069	0.34234	0.341949	0.287324	A	A	14.1334	High
GSE50081	GSM1213679	66	Male	Ever-smoker	I	NA	NA	2303	0	2304	0	0.327014	0.329447	0.524828	0.201407	0.271064	0.395628	0.470956	0.404472	0.326694	0.541982	0.196557	0.338511	0.277522	0.324478	0.213177	0.361393	0.369445	0.262366	0.363869	0.336298	0.226522	A	A	14.209	High
GSE50081	GSM1213692	55	Female	Never-smoker	I	NA	NA	2095	1	2097	0	0.348219	0.286648	0.510359	0.208222	0.230271	0.395685	0.444822	0.376621	0.322368	0.663746	0.213249	0.425064	0.275157	0.37469	0.18883	0.387315	0.30984	0.295518	0.339628	0.345247	0.28027	A	A	14.2327	High
GSE30219	GSM748101	70	Female	Never-smoker	I	NA	NA	5250	1	5250	0	0.381967	0.400118	0.596842	0.28133	0.243349	0.419443	0.448377	0.421851	0.303919	0.614312	0.175834	0.36303	0.39745	0.433674	0.320256	0.392266	0.511598	0.243565	0.363834	0.297149	0.26102	B	A	14.3417	High
GSE50081	GSM1213689	77	Female	Never-smoker	I	NA	NA	1807	0	1807	0	0.357551	0.325879	0.522216	0.230366	0.276919	0.40336	0.43612	0.422544	0.3476	0.66576	0.243522	0.331597	0.387599	0.466063	0.193527	0.396109	0.4063	0.287542	0.371254	0.360966	0.25259	A	A	14.4222	High
GSE31210	GSM773750	56	Female	Never-smoker	I	Mutant	NA	1624	0	1624	0	0.36073	0.342971	0.507203	0.166456	0.280363	0.405028	0.404476	0.375637	0.399046	0.639211	0.19793	0.417483	0.294514	0.401073	0.148399	0.352181	0.331546	0.297059	0.342613	0.366812	0.250003	A	A	14.4428	High
GSE12667	GSM318092	NA	Male	Ever-smoker	NA	NA	NA	NA	NA	NA	NA	0.373059	0.348231	0.526387	0.292765	0.225642	0.418593	0.381705	0.406506	0.316695	0.562631	0.119874	0.339941	0.316024	0.416249	0.295993	0.32037	0.440736	0.248181	0.367371	0.346261	0.249464	B	A	14.45	High
GSE31210	GSM773721	49	Male	Ever-smoker	I	Mutant	NA	2806	0	2806	0	0.347943	0.32502	0.518761	0.187219	0.279757	0.403169	0.435132	0.392666	0.3108	0.593667	0.287131	0.382968	0.261372	0.359446	0.203279	0.32065	0.394837	0.318079	0.369698	0.401437	0.250001	A	A	14.4702	High
GSE30219	GSM748083	53	Male	Ever-smoker	I	NA	NA	240	1	240	0	0.34431	0.335789	0.556921	0.1742	0.281408	0.393101	0.412864	0.374326	0.300797	0.628393	0.192808	0.46142	0.303468	0.428324	0.208691	0.351478	0.520994	0.252176	0.367519	0.325592	0.240776	A	A	14.7475	High
GSE30219	GSM748178	74	Male	NA	I	NA	NA	0	1	0	0	0.350053	0.390381	0.587228	0.263241	0.262528	0.392072	0.435656	0.440568	0.328302	0.576103	0.165419	0.363843	0.272524	0.383644	0.275306	0.385114	0.486594	0.276295	0.374071	0.351939	0.258352	B	A	14.7533	High
GSE31210	GSM773744	62	Male	Ever-smoker	I	Mutant	NA	2149	0	2149	0	0.353893	0.25793	0.453907	0.0642438	0.253893	0.404806	0.380611	0.349661	0.392273	0.634921	0.124445	0.349745	0.169588	0.341698	-0.0114734	0.35983	0.282174	0.352681	0.32779	0.380903	0.244246	C	A	14.7831	High
GSE19188	GSM475677	NA	NA	NA	NA	NA	NA	NA	NA	NA	NA	0.315762	0.333815	0.507133	0.20806	0.225723	0.416258	0.465913	0.433641	0.374588	0.599538	0.160798	0.374261	0.293219	0.361856	0.152013	0.369443	0.363542	0.281659	0.380729	0.323565	0.242059	A	A	14.8876	High
GSE12667	GSM318103	NA	Female	Ever-smoker	NA	NA	NA	NA	NA	NA	NA	0.365977	0.292696	0.465689	0.126244	0.217353	0.416379	0.411682	0.379312	0.394325	0.72919	0.11703	0.421582	0.209191	0.395365	0.0420712	0.334795	0.369805	0.29419	0.326958	0.347547	0.269473	C	A	14.9807	High
GSE28571	GSM707401	NA	NA	NA	NA	NA	NA	NA	NA	NA	NA	0.3883	0.349509	0.586628	0.238254	0.203503	0.412014	0.447908	0.470457	0.316893	0.562962	0.145219	0.322107	0.383983	0.450842	0.208733	0.347167	0.594589	0.322631	0.384371	0.394987	0.296348	B	C	15.0311	High
GSE28571	GSM707381	NA	NA	NA	NA	NA	NA	NA	NA	NA	NA	0.354898	0.36208	0.570029	0.24763	0.236983	0.405326	0.408176	0.410919	0.283276	0.589239	0.174271	0.45983	0.165776	0.331568	0.294571	0.363445	0.512431	0.255462	0.321025	0.323689	0.198989	A	A	15.1684	High
GSE12667	GSM318077	NA	Female	Ever-smoker	NA	NA	NA	NA	NA	NA	NA	0.335953	0.153453	0.442868	0.0506057	0.210643	0.433969	0.415913	0.404958	0.375203	0.62174	0.139238	0.348395	0.0788824	0.374864	-0.0175057	0.337563	0.24829	0.347178	0.347328	0.428617	0.274359	C	C	15.2107	High
GSE30219	GSM748137	57	Male	Ever-smoker	I	NA	NA	1470	0	1470	0	0.364518	0.360301	0.57085	0.204615	0.251039	0.381278	0.40442	0.384831	0.329504	0.620461	0.20561	0.406308	0.297568	0.472431	0.205838	0.420016	0.459207	0.270182	0.336848	0.342275	0.258232	A	A	15.2212	High
GSE31210	GSM773747	60	Female	Never-smoker	I	Mutant	NA	1841	0	1841	0	0.333251	0.201897	0.469849	0.113662	0.207922	0.402967	0.426971	0.437619	0.403402	0.649844	0.0831509	0.474924	0.153856	0.316006	-0.135332	0.341775	0.369505	0.340722	0.363325	0.37482	0.30657	C	C	15.4803	High
GSE30219	GSM748121	47	Female	Ever-smoker	I	NA	NA	2550	0	2550	0	0.408977	0.36701	0.56722	0.250636	0.24401	0.416849	0.410237	0.41156	0.320833	0.666201	0.186913	0.362737	0.298489	0.43481	0.264275	0.382812	0.477969	0.238876	0.354556	0.306088	0.232809	B	A	15.9885	High
GSE37745	GSM1019204	70	Male	NA	II	NA	NA	3949	1	2380	1	0.394774	0.349072	0.582202	0.227293	0.223257	0.411609	0.449306	0.469743	0.31654	0.559187	0.147787	0.343525	0.384393	0.443862	0.207959	0.347319	0.551844	0.329183	0.387463	0.400228	0.294116	B	C	16.0438	High
GSE37745	GSM1019163	74	Male	NA	II	NA	NA	88	1	NA	NA	0.356766	0.358752	0.569288	0.228831	0.25978	0.404858	0.407926	0.401796	0.290486	0.590868	0.179419	0.477704	0.164945	0.336176	0.304123	0.372381	0.484436	0.254305	0.325681	0.331279	0.208191	A	A	16.0668	High
GSE50081	GSM1213753	81	Female	Ever-smoker	I	NA	NA	1128	1	997	1	0.358617	0.304692	0.537562	0.131128	0.263825	0.387956	0.411936	0.428161	0.301242	0.664189	0.0946186	0.329487	0.188917	0.426225	0.170947	0.341562	0.436949	0.307657	0.331849	0.358443	0.280763	A	A	16.2107	High
GSE12667	GSM318082	NA	Male	NA	NA	NA	NA	NA	NA	NA	NA	0.335659	0.336486	0.543213	0.136071	0.314294	0.3994	0.420139	0.389787	0.353958	0.645816	0.193975	0.398469	0.310082	0.412211	0.165501	0.382328	0.369681	0.290507	0.359421	0.356998	0.229479	A	A	16.355	High
GSE30219	GSM748094	59	Male	Ever-smoker	I	NA	NA	3240	0	3240	0	0.36985	0.390128	0.603203	0.198581	0.284115	0.400214	0.44153	0.4273	0.370812	0.599575	0.162846	0.379943	0.386981	0.456916	0.327365	0.400765	0.573743	0.280096	0.348749	0.362421	0.251481	B	A	16.3561	High
GSE50081	GSM1213818	85	Female	Ever-smoker	II	NA	NA	1234	0	1233	0	0.366821	0.305014	0.504738	0.1907	0.303237	0.4082	0.388989	0.392684	0.297455	0.636867	0.153341	0.354197	0.277288	0.434234	0.206085	0.38145	0.360579	0.275403	0.31959	0.29888	0.219278	A	A	16.3912	High
GSE31210	GSM773696	59	Male	Ever-smoker	I	Mutant	NA	1859	0	1859	0	0.368533	0.250562	0.449004	0.162504	0.257886	0.405912	0.389014	0.421105	0.363438	0.613213	0.247792	0.384172	0.189337	0.361144	-0.0625962	0.370646	0.238937	0.286073	0.354601	0.36234	0.240545	C	A	16.3931	High
GSE28571	GSM707425	NA	NA	NA	NA	NA	NA	NA	NA	NA	NA	0.367696	0.340654	0.556265	0.144246	0.286142	0.416658	0.416555	0.415588	0.368593	0.644001	0.179843	0.370896	0.296741	0.428771	0.269408	0.36933	0.512765	0.282508	0.356259	0.31841	0.239033	A	A	16.4548	High
GSE28571	GSM707338	NA	NA	NA	NA	NA	NA	NA	NA	NA	NA	0.365233	0.397628	0.592281	0.255912	0.205433	0.394596	0.42133	0.39708	0.292722	0.640942	0.217102	0.383979	0.332949	0.447313	0.351919	0.392392	0.487323	0.268275	0.337653	0.321381	0.22359	B	A	16.5451	High
GSE37745	GSM1019308	71	Male	NA	II	NA	NA	1221	1	NA	NA	0.338574	0.365241	0.585897	0.213968	0.224242	0.385763	0.412835	0.422933	0.296429	0.570065	0.233369	0.310712	0.324411	0.43228	0.254354	0.348443	0.534747	0.256847	0.317868	0.326699	0.231772	A	A	16.6529	High
GSE31210	GSM773706	65	Male	Never-smoker	I	Mutant	NA	2968	0	2968	0	0.32107	0.30548	0.446111	0.119536	0.283644	0.420915	0.417493	0.387434	0.316355	0.628692	0.214078	0.322626	0.26477	0.369206	0.073781	0.329356	0.279384	0.308111	0.311547	0.363354	0.25673	C	A	16.6687	High
GSE50081	GSM1213671	69	Male	Ever-smoker	I	NA	NA	2672	0	2673	0	0.303582	0.343498	0.521018	0.164263	0.274075	0.368815	0.403048	0.368728	0.33775	0.657504	0.184746	0.415456	0.234478	0.366434	0.09666	0.380738	0.319092	0.301846	0.322733	0.350647	0.252672	A	A	16.7653	High
GSE50081	GSM1213743	40	Female	Never-smoker	I	NA	NA	1836	0	1837	0	0.34668	0.247219	0.481075	0.197036	0.242139	0.418425	0.44197	0.418313	0.397837	0.617156	0.28165	0.268065	0.246596	0.45911	0.101889	0.344995	0.324091	0.283878	0.388075	0.332638	0.242405	A	A	16.8483	High
GSE31210	GSM773622	57	Male	Never-smoker	I	Wildtype	Wildtype	1714	0	1714	0	0.367771	0.320347	0.503203	0.2276	0.321833	0.423448	0.447156	0.425189	0.385699	0.573071	0.271257	0.429379	0.277409	0.318033	0.156376	0.323902	0.408609	0.314235	0.429773	0.405206	0.284143	A	A	16.8552	High
GSE19188	GSM475706	NA	Male	NA	NA	NA	NA	639	1	NA	NA	0.390257	0.361517	0.555277	0.274609	0.283922	0.415013	0.449892	0.453284	0.340657	0.598978	0.268228	0.416874	0.326359	0.430149	0.178144	0.370249	0.434663	0.296764	0.411404	0.365826	0.2549	B	A	16.8612	High
GSE30219	GSM748264	68	Male	Ever-smoker	I	NA	NA	1260	1	630	1	0.349771	0.372333	0.571906	0.204795	0.21754	0.390564	0.382754	0.386252	0.331619	0.667839	0.111281	0.486909	0.278348	0.421998	0.265257	0.383646	0.531096	0.270111	0.350889	0.336992	0.25664	B	A	16.8728	High
GSE30219	GSM748130	60	Male	Ever-smoker	I	NA	NA	420	1	360	1	0.349552	0.31475	0.503047	0.184039	0.262691	0.409836	0.379844	0.409441	0.317164	0.689689	0.221571	0.402534	0.239214	0.422162	0.100719	0.36773	0.409629	0.254445	0.316512	0.308449	0.219245	A	A	16.9029	High
GSE50081	GSM1213687	77	Male	Ever-smoker	I	NA	NA	2358	0	2356	0	0.361242	0.254367	0.470994	0.114311	0.289748	0.415198	0.409749	0.424102	0.305368	0.651108	0.134383	0.352935	0.181949	0.372107	0.028339	0.343324	0.304507	0.29889	0.34782	0.370736	0.212845	C	A	16.903	High
GSE30219	GSM748122	66	Male	Ever-smoker	I	NA	NA	3390	0	3390	0	0.36365	0.329359	0.569379	0.166074	0.332088	0.420315	0.394894	0.404947	0.298998	0.636222	0.156198	0.374186	0.220016	0.406111	0.197419	0.385002	0.513439	0.257416	0.298894	0.323622	0.253167	A	A	16.9414	High
GSE50081	GSM1213782	75	Male	Ever-smoker	I	NA	NA	1172	0	1173	0	0.394374	0.320418	0.531092	0.243791	0.268679	0.388365	0.403092	0.404928	0.323171	0.720596	0.126106	0.395666	0.256229	0.425449	0.244082	0.352237	0.439508	0.284355	0.346148	0.344652	0.252823	A	A	17.062	High
GSE12667	GSM318112	NA	Female	Ever-smoker	NA	NA	NA	NA	NA	NA	NA	0.392161	0.3123	0.524595	0.180371	0.238187	0.406172	0.451537	0.42349	0.36717	0.649182	0.149161	0.378248	0.259968	0.416808	0.140616	0.306056	0.377194	0.294784	0.329902	0.36348	0.232242	A	A	17.2026	High
GSE19188	GSM475780	NA	Female	NA	NA	NA	NA	616	1	NA	NA	0.383384	0.352221	0.556097	0.190316	0.306995	0.425795	0.412028	0.406222	0.359682	0.628211	0.266413	0.46435	0.275133	0.42384	0.252985	0.342976	0.365372	0.286935	0.398538	0.35063	0.277915	A	A	17.255	High
GSE37745	GSM1019236	47	Female	NA	II	NA	NA	3545	1	3169	1	0.366157	0.333699	0.557253	0.143415	0.306227	0.416085	0.417973	0.417172	0.370511	0.634285	0.188418	0.402373	0.300346	0.42413	0.261693	0.375505	0.463158	0.286842	0.362527	0.321136	0.248892	A	A	17.2582	High
GSE37745	GSM1019171	62	Female	NA	I	NA	NA	3260	1	2531	0	0.368165	0.393454	0.58691	0.235472	0.231753	0.393932	0.423641	0.390733	0.298271	0.64285	0.226319	0.415241	0.339218	0.443654	0.332991	0.395728	0.448232	0.274682	0.344012	0.330968	0.227626	B	A	17.2872	High
GSE50081	GSM1213728	76	Male	Ever-smoker	I	NA	NA	1967	0	1967	0	0.369513	0.306026	0.496896	0.158302	0.298545	0.415133	0.391672	0.371089	0.316269	0.61607	0.18036	0.355827	0.24544	0.400674	0.182354	0.351957	0.336516	0.293886	0.342564	0.346476	0.24722	A	A	17.296	High
GSE28571	GSM707372	NA	NA	NA	NA	NA	NA	NA	NA	NA	NA	0.359118	0.344609	0.529291	0.159032	0.245965	0.395966	0.375963	0.403938	0.359746	0.598147	0.13206	0.304107	0.240575	0.475014	0.180678	0.362396	0.37337	0.275675	0.326264	0.320082	0.310707	A	A	17.5153	High
GSE50081	GSM1213779	73	Female	Ever-smoker	I	NA	NA	1135	0	1134	0	0.39216	0.340708	0.54957	0.243082	0.239074	0.397025	0.423062	0.381315	0.318428	0.725223	0.186221	0.371595	0.355809	0.44396	0.199302	0.403719	0.432212	0.287685	0.358667	0.33722	0.260994	A	A	17.595	High
GSE50081	GSM1213761	63	Female	Ever-smoker	I	NA	NA	1799	0	1799	0	0.358692	0.252764	0.462569	0.14349	0.27062	0.424583	0.448516	0.427811	0.432533	0.661448	0.16107	0.365186	0.210841	0.367784	0.017074	0.363537	0.27423	0.274086	0.358114	0.327667	0.240093	C	A	17.6345	High
GSE31210	GSM773606	54	Female	Never-smoker	II	Wildtype	Wildtype	1965	0	1965	0	0.367405	0.272474	0.464454	0.209824	0.305887	0.424318	0.45164	0.415064	0.354406	0.600923	0.262227	0.440209	0.257627	0.293381	0.0974477	0.297523	0.325002	0.295909	0.417609	0.384956	0.261461	A	A	17.6943	High
GSE37745	GSM1019249	73	Female	NA	I	NA	NA	2866	0	NA	NA	0.386894	0.397547	0.578941	0.228709	0.268757	0.398063	0.363781	0.427823	0.345501	0.656044	0.166809	0.340414	0.34203	0.513192	0.234089	0.399342	0.545446	0.264385	0.370445	0.302791	0.281711	B	A	17.7732	High
GSE28571	GSM707364	NA	NA	NA	NA	NA	NA	NA	NA	NA	NA	0.328835	0.370905	0.56355	0.162162	0.220193	0.399464	0.41797	0.385933	0.337972	0.662724	0.166377	0.305887	0.305213	0.440541	0.201972	0.418917	0.462808	0.273488	0.302396	0.295355	0.223461	A	A	17.7742	High
GSE37745	GSM1019302	62	Female	NA	I	NA	NA	4068	0	2369	0	0.368408	0.300722	0.535936	0.194045	0.204828	0.379564	0.409376	0.40841	0.323625	0.580016	0.208224	0.311304	0.283641	0.457262	0.158349	0.364116	0.360032	0.322754	0.376028	0.422152	0.236324	A	A	17.7976	High
GSE50081	GSM1213690	79	Female	Ever-smoker	II	NA	NA	1869	0	1782	1	0.3638	0.310498	0.523214	0.167386	0.252063	0.422939	0.417231	0.395156	0.339407	0.715384	0.157382	0.349622	0.200059	0.391155	0.169981	0.380941	0.412808	0.291524	0.296062	0.346449	0.290048	A	A	17.8879	High
GSE30219	GSM748085	78	Male	Ever-smoker	I	NA	NA	2670	1	2640	1	0.372171	0.334887	0.561018	0.179934	0.240616	0.395152	0.385549	0.396804	0.359669	0.62853	0.157362	0.367733	0.218512	0.437482	0.241973	0.353591	0.478961	0.312535	0.370543	0.404675	0.220018	A	A	17.9754	High
GSE12667	GSM318131	NA	Female	Never-smoker	NA	NA	NA	NA	NA	NA	NA	0.363712	0.324621	0.524146	0.184204	0.225715	0.394432	0.458908	0.414227	0.296711	0.593706	0.167972	0.431624	0.209554	0.453428	0.128809	0.343593	0.453875	0.337769	0.344459	0.369104	0.2676	A	A	18.0383	High
GSE12667	GSM318125	NA	Male	Ever-smoker	NA	NA	NA	NA	NA	NA	NA	0.342719	0.263929	0.451286	0.0898403	0.214333	0.429451	0.439571	0.423103	0.371863	0.673395	0.100414	0.323214	0.142771	0.45313	-0.0577379	0.368436	0.251119	0.329864	0.310195	0.385058	0.283738	C	C	18.0422	High
GSE12667	GSM318097	NA	Female	Never-smoker	NA	NA	NA	NA	NA	NA	NA	0.361716	0.31379	0.495507	0.145284	0.271974	0.390929	0.397544	0.352379	0.398017	0.704078	0.0742161	0.333257	0.326894	0.45153	0.103496	0.366139	0.427311	0.32914	0.375596	0.399605	0.208346	A	A	18.1091	High
GSE50081	GSM1213751	50	Female	Ever-smoker	I	NA	NA	1792	0	1793	0	0.363462	0.336397	0.53168	0.152862	0.300015	0.419639	0.428734	0.440627	0.318928	0.631019	0.21722	0.3238	0.300037	0.43566	0.116115	0.361782	0.489837	0.259574	0.34821	0.302085	0.246879	A	A	18.1974	High
GSE50081	GSM1213699	61	Male	Never-smoker	I	NA	NA	686	1	484	1	0.369366	0.345538	0.519824	0.235123	0.277175	0.409285	0.419512	0.396444	0.318031	0.659988	0.199141	0.41272	0.322969	0.394501	0.290112	0.370863	0.322852	0.297588	0.339544	0.348979	0.249594	A	A	18.2665	High
GSE37745	GSM1019290	79	Female	NA	I	NA	NA	1500	1	NA	NA	0.369361	0.267436	0.48312	0.213292	0.201291	0.414533	0.406208	0.422089	0.290183	0.738637	0.137446	0.340898	0.240355	0.435706	0.161984	0.312615	0.349986	0.253673	0.305029	0.301038	0.295009	A	A	18.4779	High
GSE37745	GSM1019153	73	Male	NA	III	NA	NA	393	1	NA	NA	0.361038	0.342788	0.527606	0.146583	0.268785	0.398206	0.393011	0.404847	0.358783	0.604836	0.135045	0.325115	0.253982	0.478382	0.177721	0.367922	0.335851	0.280063	0.329725	0.32453	0.312561	A	A	18.4904	High
GSE50081	GSM1213696	67	Male	Ever-smoker	I	NA	NA	1891	0	1891	0	0.3549	0.295745	0.476063	0.151781	0.236495	0.384085	0.397438	0.368857	0.331905	0.677734	0.165574	0.351373	0.21088	0.379419	0.203165	0.338852	0.320386	0.284863	0.361248	0.36461	0.226417	A	A	18.5321	High
GSE37745	GSM1019214	55	Female	NA	I	NA	NA	4486	0	2084	0	0.326961	0.37451	0.567727	0.145472	0.244724	0.402876	0.417854	0.383747	0.340609	0.668025	0.178645	0.326525	0.315424	0.448331	0.205315	0.4347	0.428527	0.280639	0.303341	0.300111	0.226132	A	A	18.594	High
GSE10245	GSM258568	54	Female	Ever-smoker	I	NA	NA	1230	1	1230	1	0.34512	0.336739	0.504339	0.160441	0.21764	0.411286	0.417914	0.374703	0.344124	0.688994	0.112083	0.382696	0.234117	0.445911	0.227634	0.357541	0.413742	0.275511	0.332321	0.280775	0.242801	A	A	18.6367	High
GSE28571	GSM707420	NA	NA	NA	NA	NA	NA	NA	NA	NA	NA	0.301915	0.354317	0.538295	0.154384	0.23812	0.389591	0.421294	0.351046	0.357871	0.639884	0.167847	0.342832	0.296388	0.401627	0.198873	0.358648	0.387176	0.285467	0.348498	0.33402	0.22246	A	A	18.8548	High
GSE28571	GSM707396	NA	NA	NA	NA	NA	NA	NA	NA	NA	NA	0.374227	0.288643	0.509483	0.18145	0.23039	0.403315	0.421556	0.4263	0.349718	0.669372	0.0904779	0.416243	0.280239	0.450818	0.128617	0.329485	0.358801	0.274887	0.358247	0.322812	0.246539	A	A	19.1401	High
GSE50081	GSM1213795	60	Female	NA	I	NA	NA	2435	0	2436	0	0.338476	0.276103	0.495024	0.127417	0.300095	0.411405	0.419714	0.408893	0.359231	0.660048	0.176117	0.365916	0.268369	0.400239	0.0516419	0.342473	0.326935	0.293	0.358713	0.340535	0.251481	C	A	19.214	High
GSE30219	GSM748090	56	Male	Ever-smoker	I	NA	NA	2640	0	2640	0	0.385789	0.336908	0.548877	0.214349	0.242951	0.418851	0.393622	0.413549	0.359339	0.709342	0.194574	0.400337	0.263695	0.438859	0.211392	0.372137	0.495799	0.266695	0.341647	0.319772	0.276689	A	A	19.2388	High
GSE12667	GSM318083	NA	Female	Never-smoker	NA	NA	NA	NA	NA	NA	NA	0.391136	0.358987	0.527731	0.210891	0.224346	0.394349	0.417322	0.340429	0.304005	0.602938	0.263039	0.290873	0.362858	0.393628	0.328514	0.381464	0.41246	0.318796	0.378937	0.387535	0.254425	B	A	19.3892	High
GSE28571	GSM707340	NA	NA	NA	NA	NA	NA	NA	NA	NA	NA	0.35314	0.349535	0.56277	0.217706	0.23041	0.414844	0.421909	0.452078	0.370517	0.606761	0.120032	0.360358	0.24127	0.48882	0.217787	0.373163	0.50979	0.302236	0.358891	0.39781	0.328864	A	A	19.6013	High
GSE50081	GSM1213685	52	Male	Ever-smoker	I	NA	NA	2467	0	2466	0	0.323758	0.308525	0.557825	0.134221	0.256808	0.381622	0.447037	0.393132	0.329996	0.653219	0.154712	0.412099	0.201478	0.349048	0.222283	0.353427	0.398368	0.291787	0.322697	0.35515	0.242587	A	A	19.643	High
GSE37745	GSM1019149	74	Female	NA	I	NA	NA	595	1	NA	NA	0.306521	0.344249	0.536569	0.144005	0.25362	0.387872	0.424104	0.349658	0.359531	0.625426	0.170426	0.367998	0.300053	0.396279	0.188081	0.363776	0.35801	0.291062	0.347753	0.341814	0.216922	A	A	19.7726	High
GSE30219	GSM748157	62	Male	Ever-smoker	I	NA	NA	4110	0	4110	0	0.389169	0.328471	0.540034	0.20853	0.287652	0.420145	0.389081	0.424042	0.341415	0.698315	0.20918	0.36023	0.219794	0.44335	0.110495	0.377213	0.459167	0.280047	0.348139	0.344473	0.211974	A	A	19.9902	High
GSE10799	GSM272756	NA	Female	NA	NA	NA	NA	NA	NA	NA	NA	0.346207	0.325699	0.493062	0.134371	0.255542	0.388884	0.3758	0.337154	0.32606	0.71509	0.180036	0.347481	0.21806	0.393854	0.178789	0.349788	0.297213	0.296125	0.345837	0.318464	0.228738	A	A	20.0015	High
GSE37745	GSM1019196	59	Male	NA	III	NA	NA	6	1	6	0	0.380542	0.287105	0.510569	0.169177	0.249921	0.40384	0.420031	0.420143	0.352698	0.669953	0.0982441	0.450187	0.285926	0.453596	0.141146	0.337074	0.317609	0.285041	0.361479	0.334728	0.260052	A	A	20.0591	High
GSE30219	GSM748171	77	Male	Ever-smoker	I	NA	NA	390	1	390	0	0.388884	0.351191	0.540359	0.245218	0.247014	0.389818	0.412172	0.446229	0.340657	0.591335	0.234397	0.342302	0.274569	0.451169	0.252463	0.33442	0.526223	0.267825	0.367417	0.315009	0.251854	B	A	20.0842	High
GSE30219	GSM748147	76	Male	Ever-smoker	I	NA	NA	3510	0	3510	0	0.346285	0.337377	0.545095	0.186022	0.24766	0.394852	0.406775	0.408591	0.319869	0.641458	0.225327	0.35849	0.211538	0.403822	0.205601	0.380704	0.409519	0.290537	0.334685	0.336111	0.250463	A	A	20.2162	High
GSE50081	GSM1213809	79	Female	Ever-smoker	I	NA	NA	464	0	465	0	0.343161	0.339877	0.577569	0.171418	0.270018	0.401835	0.446608	0.41147	0.346295	0.680266	0.156142	0.348319	0.288375	0.352069	0.164385	0.386833	0.474178	0.27728	0.331922	0.329293	0.261756	A	A	20.4094	High
GSE37745	GSM1019270	66	Male	NA	III	NA	NA	1000	1	NA	NA	0.344584	0.350304	0.511906	0.101514	0.197147	0.41697	0.439808	0.444726	0.329907	0.631996	0.103479	0.382755	0.196561	0.45298	0.213361	0.336001	0.508666	0.267735	0.354198	0.331469	0.245323	A	A	20.4444	High
GSE30219	GSM748134	78	Female	Never-smoker	I	NA	NA	0	1	0	0	0.352172	0.389296	0.568381	0.223706	0.255581	0.406156	0.446161	0.403604	0.350369	0.606739	0.211029	0.334517	0.350364	0.438549	0.269827	0.387279	0.431366	0.231709	0.362863	0.28345	0.242575	A	A	20.5239	High
GSE30219	GSM748064	44	Female	Ever-smoker	I	NA	NA	3540	0	3540	0	0.372218	0.361256	0.561531	0.254733	0.238119	0.39469	0.447867	0.42487	0.284735	0.653993	0.132182	0.351885	0.323944	0.404225	0.238568	0.369105	0.510429	0.265408	0.33235	0.333475	0.225964	A	A	20.6303	High
GSE37745	GSM1019175	56	Male	NA	I	NA	NA	5712	0	2954	0	0.354514	0.337189	0.560176	0.208098	0.244341	0.416095	0.421785	0.443591	0.37163	0.600251	0.109835	0.381898	0.252431	0.482551	0.216473	0.379018	0.469429	0.307244	0.363774	0.399015	0.324817	A	A	20.9146	High
GSE50081	GSM1213758	62	Male	Ever-smoker	I	NA	NA	2011	0	773	1	0.320022	0.248692	0.479451	0.0761769	0.299002	0.393596	0.404943	0.351071	0.319757	0.566636	0.212643	0.328849	0.267553	0.388784	0.0291977	0.344241	0.237791	0.285432	0.322788	0.377076	0.23526	C	A	20.9522	High
GSE50081	GSM1213741	81	Male	Never-smoker	I	NA	NA	2318	1	2318	0	0.352483	0.311058	0.499423	0.175024	0.293425	0.404081	0.399658	0.401143	0.302743	0.638452	0.165611	0.370698	0.241821	0.408434	0.111702	0.357214	0.43664	0.284476	0.330827	0.340019	0.260947	A	A	21.1251	High
GSE50081	GSM1213794	57	Female	Never-smoker	I	NA	NA	1821	0	1821	0	0.368031	0.387024	0.561298	0.19344	0.28356	0.396325	0.425643	0.388847	0.307753	0.709777	0.2207	0.362226	0.244886	0.377436	0.242403	0.40121	0.51335	0.315402	0.330594	0.37023	0.256633	A	A	21.4597	High
GSE10245	GSM258579	77	Male	Ever-smoker	II	NA	NA	1104	0	1104	0	0.358706	0.364319	0.553028	0.244538	0.251521	0.389978	0.496629	0.416142	0.364743	0.591346	0.224068	0.400946	0.383468	0.465528	0.262309	0.367714	0.403347	0.282493	0.387867	0.339204	0.232561	B	A	21.5305	High
GSE37745	GSM1019244	57	Female	NA	I	NA	NA	1243	1	NA	NA	0.35647	0.347533	0.545687	0.163227	0.230741	0.391519	0.422706	0.402329	0.341661	0.673808	0.127171	0.349104	0.273428	0.404376	0.227683	0.384583	0.482796	0.286955	0.323277	0.353405	0.239844	A	A	22.1483	High
GSE28571	GSM707383	NA	NA	NA	NA	NA	NA	NA	NA	NA	NA	0.34788	0.282271	0.497939	0.167937	0.262153	0.395482	0.365371	0.370725	0.285507	0.694886	0.199898	0.395975	0.206061	0.414345	0.115856	0.336043	0.340719	0.303686	0.346625	0.352385	0.242614	A	A	22.2778	High
GSE50081	GSM1213808	49	Female	Never-smoker	I	NA	NA	1825	0	1827	0	0.325116	0.326093	0.510471	0.16254	0.307174	0.390162	0.43381	0.374661	0.28614	0.669332	0.130266	0.419916	0.232846	0.327293	0.0976614	0.368712	0.283845	0.289012	0.297132	0.348638	0.242407	C	A	22.2931	High
GSE50081	GSM1213703	76	Female	Never-smoker	I	NA	NA	2175	1	2099	1	0.321631	0.31722	0.533741	0.170752	0.263976	0.379535	0.439116	0.38155	0.305619	0.581476	0.181801	0.362003	0.2886	0.399658	0.0816351	0.37551	0.380117	0.306909	0.350822	0.370213	0.236949	A	A	22.4401	High
GSE30219	GSM748071	60	Male	Never-smoker	I	NA	NA	1530	0	1530	0	0.371883	0.371289	0.571693	0.219997	0.283286	0.401722	0.412121	0.408731	0.346162	0.590455	0.187051	0.423628	0.316239	0.445158	0.271391	0.370156	0.540174	0.269166	0.346309	0.333702	0.219077	B	A	22.4795	High
GSE50081	GSM1213797	71	Male	Ever-smoker	I	NA	NA	2132	0	2131	0	0.376158	0.300118	0.528843	0.158414	0.286646	0.407593	0.497469	0.435453	0.356624	0.569885	0.174332	0.405293	0.245505	0.343587	0.0993597	0.361103	0.374573	0.303596	0.315452	0.336941	0.216335	A	A	22.5091	High
GSE30219	GSM748086	71	Male	Ever-smoker	I	NA	NA	3930	0	3930	0	0.352319	0.321296	0.57439	0.156107	0.290105	0.370592	0.404851	0.35846	0.371109	0.682627	0.238272	0.349857	0.285215	0.426741	0.310728	0.377134	0.49354	0.292223	0.324172	0.333817	0.256916	A	A	22.5328	High
GSE12667	GSM318113	NA	Female	Ever-smoker	NA	NA	NA	NA	NA	NA	NA	0.370863	0.260409	0.463876	0.13907	0.250388	0.437614	0.386177	0.395314	0.304799	0.695719	0.151943	0.381044	0.18909	0.443754	0.0605842	0.316987	0.320505	0.282399	0.352859	0.369226	0.253588	C	A	22.6158	High
GSE37745	GSM1019257	78	Male	NA	I	NA	NA	1190	1	NA	NA	0.319135	0.331436	0.532936	0.123727	0.275028	0.393911	0.45131	0.409709	0.309763	0.603382	0.214514	0.313557	0.254043	0.379764	0.254837	0.350236	0.473462	0.273287	0.334836	0.32512	0.232371	A	A	22.8492	High
GSE30219	GSM748180	75	Male	Ever-smoker	I	NA	NA	3000	0	3000	0	0.347923	0.359094	0.587583	0.220326	0.238167	0.388914	0.422548	0.409707	0.332221	0.642446	0.228208	0.331	0.330506	0.421497	0.25214	0.399661	0.50169	0.287953	0.318889	0.361575	0.222645	A	A	22.8928	High
GSE37745	GSM1019166	70	Female	NA	I	NA	NA	2108	1	1119	1	0.351174	0.286603	0.499086	0.162041	0.279411	0.393921	0.370091	0.368314	0.288834	0.693452	0.198097	0.420552	0.217059	0.413451	0.107818	0.33695	0.304883	0.312422	0.353652	0.364342	0.247542	A	A	23.0328	High
GSE10245	GSM258558	83	Male	NA	II	NA	NA	1428	0	1428	0	0.401884	0.319284	0.526395	0.290466	0.168765	0.383691	0.345701	0.35585	0.303742	0.653755	0.277255	0.292472	0.283014	0.38792	0.224473	0.347891	0.405632	0.308436	0.353319	0.384547	0.256299	A	A	23.0806	High
GSE30219	GSM748103	84	Female	Ever-smoker	I	NA	NA	1770	0	1770	0	0.35735	0.377357	0.55172	0.250928	0.26202	0.386536	0.492958	0.418919	0.34584	0.611622	0.175323	0.361004	0.313432	0.416154	0.238954	0.355343	0.46763	0.29379	0.369238	0.373506	0.226165	A	A	23.0848	High
GSE28571	GSM707349	NA	NA	NA	NA	NA	NA	NA	NA	NA	NA	0.380825	0.350731	0.569492	0.265501	0.21939	0.402522	0.446887	0.437445	0.32765	0.595374	0.230389	0.292774	0.335668	0.460783	0.268113	0.377885	0.491764	0.299104	0.358676	0.354823	0.20464	A	A	23.1451	High
GSE50081	GSM1213724	77	Male	Ever-smoker	I	NA	NA	2292	0	2293	0	0.309177	0.258052	0.473941	0.102988	0.286547	0.359914	0.398767	0.356456	0.338614	0.598168	0.170376	0.379755	0.14845	0.320748	0.124766	0.353648	0.278707	0.322004	0.306054	0.347184	0.254912	C	A	23.3005	High
GSE30219	GSM748135	81	Male	Ever-smoker	I	NA	NA	5250	0	5250	0	0.361949	0.287682	0.521164	0.159396	0.242737	0.403543	0.387701	0.388402	0.304712	0.677382	0.183967	0.393789	0.203916	0.480549	0.171228	0.364807	0.399415	0.317864	0.324028	0.368045	0.210981	A	A	23.3697	High
GSE10245	GSM258598	72	Male	Ever-smoker	I	NA	NA	471	1	330	1	0.374372	0.260269	0.482508	0.0682502	0.300492	0.433205	0.42532	0.43334	0.378441	0.69909	0.103614	0.345304	0.100455	0.445025	0.0513258	0.374524	0.387868	0.287176	0.32284	0.314852	0.225325	C	A	23.5952	High
GSE50081	GSM1213847	76	Male	Never-smoker	I	NA	NA	3015	0	3016	0	0.374398	0.333377	0.520464	0.263195	0.247832	0.39152	0.456368	0.422263	0.32165	0.641459	0.188799	0.373253	0.298492	0.357539	0.197203	0.341948	0.397908	0.272255	0.354845	0.332097	0.196543	A	A	23.6989	High
GSE30219	GSM748169	54	Male	Ever-smoker	I	NA	NA	3870	0	3870	0	0.326453	0.381611	0.547597	0.221553	0.269039	0.388553	0.428608	0.415254	0.289747	0.599062	0.214545	0.362956	0.324088	0.463481	0.182444	0.374071	0.448232	0.264475	0.326713	0.339768	0.216889	A	A	23.7461	High
GSE30219	GSM748057	62	Male	Ever-smoker	I	NA	NA	5850	0	2430	1	0.321579	0.322538	0.488892	0.143309	0.229908	0.403207	0.408734	0.372319	0.367821	0.673548	0.170662	0.318719	0.202622	0.423877	0.107071	0.38386	0.298123	0.262332	0.293201	0.33568	0.246763	A	A	24.0644	High
GSE10245	GSM258581	72	Female	NA	I	NA	NA	1224	0	1224	1	0.350338	0.30441	0.497792	0.25066	0.214995	0.368151	0.39037	0.361347	0.349357	0.638101	0.160773	0.262718	0.272405	0.405497	0.221096	0.342794	0.31144	0.285336	0.341021	0.330767	0.231158	A	A	24.302	High
GSE12667	GSM318116	NA	Female	Never-smoker	NA	NA	NA	NA	NA	NA	NA	0.318538	0.224138	0.442284	0.10389	0.283988	0.403904	0.438129	0.39379	0.395667	0.641778	0.215153	0.313963	0.178068	0.402416	-0.000585933	0.330659	0.19741	0.296963	0.306351	0.356159	0.218133	C	A	24.3309	High
GSE12667	GSM318146	NA	Female	NA	NA	NA	NA	NA	NA	NA	NA	0.361425	0.279273	0.498864	0.135657	0.25538	0.393502	0.394511	0.381633	0.251369	0.68115	0.185189	0.374405	0.219503	0.392046	0.0979254	0.358485	0.314888	0.317318	0.325864	0.370292	0.218751	A	A	24.3337	High
GSE37745	GSM1019320	52	Male	NA	I	NA	NA	1488	1	NA	NA	0.338265	0.286946	0.495927	0.120704	0.209698	0.412797	0.44252	0.452506	0.446589	0.671347	0.126165	0.337648	0.175714	0.440533	0.0651202	0.359025	0.372495	0.265238	0.30834	0.320501	0.245069	A	A	24.4107	High
GSE37745	GSM1019185	62	Male	NA	II	NA	NA	3719	1	2905	1	0.385099	0.341372	0.56839	0.240562	0.238228	0.400172	0.442738	0.421092	0.323021	0.595366	0.228226	0.30268	0.335803	0.453764	0.270258	0.378916	0.45883	0.305627	0.362173	0.371629	0.217137	A	A	24.4429	High
GSE30219	GSM748104	72	Female	Ever-smoker	I	NA	NA	2220	1	1620	1	0.329948	0.352787	0.553107	0.195144	0.243913	0.393194	0.374762	0.385727	0.345163	0.692168	0.255286	0.350588	0.221622	0.45759	0.230551	0.372865	0.417693	0.265353	0.332379	0.279229	0.23687	A	A	24.8386	High
GSE30219	GSM748053	62	Female	Ever-smoker	I	NA	NA	3630	0	3630	0	0.331701	0.356814	0.525592	0.142205	0.266461	0.390661	0.436814	0.409556	0.330856	0.676711	0.187288	0.380584	0.267015	0.446263	0.151123	0.363415	0.420075	0.276276	0.330052	0.33864	0.215973	A	A	24.9886	High
GSE28571	GSM707341	NA	NA	NA	NA	NA	NA	NA	NA	NA	NA	0.333318	0.311863	0.531137	0.219457	0.177351	0.409074	0.419688	0.442606	0.337736	0.609234	0.161915	0.326084	0.240002	0.44527	0.16663	0.341242	0.404039	0.244398	0.336771	0.28812	0.204196	A	A	25.0976	High
GSE28571	GSM707339	NA	NA	NA	NA	NA	NA	NA	NA	NA	NA	0.366817	0.283753	0.542807	0.163454	0.245707	0.416701	0.432464	0.430222	0.321594	0.601213	0.148641	0.320275	0.217289	0.468021	0.135329	0.368468	0.423515	0.275636	0.332889	0.370385	0.257245	A	A	25.2419	High
GSE30219	GSM748142	52	Male	Ever-smoker	I	NA	NA	2970	0	2970	0	0.319838	0.333022	0.573972	0.171425	0.259022	0.391734	0.409786	0.380244	0.298405	0.693827	0.181761	0.422812	0.271822	0.453418	0.25418	0.391241	0.454638	0.266545	0.326579	0.315497	0.238394	A	A	25.512	High
GSE12667	GSM318130	NA	Male	Never-smoker	NA	NA	NA	NA	NA	NA	NA	0.324782	0.304684	0.501034	0.172107	0.287865	0.390764	0.406734	0.376537	0.348921	0.602917	0.180219	0.404879	0.256533	0.387986	0.104867	0.346833	0.349813	0.293867	0.366015	0.325355	0.209417	A	A	25.6647	High
GSE50081	GSM1213825	64	Female	Ever-smoker	I	NA	NA	2694	0	2694	0	0.324797	0.281141	0.490567	0.133992	0.257596	0.417364	0.43937	0.41461	0.311296	0.632827	0.246001	0.351058	0.202413	0.360548	0.0762403	0.350292	0.337262	0.299254	0.338385	0.327527	0.258742	A	A	25.9089	High
GSE28571	GSM707376	NA	NA	NA	NA	NA	NA	NA	NA	NA	NA	0.355425	0.345992	0.554892	0.212123	0.249667	0.39524	0.418654	0.41599	0.271359	0.577134	0.236933	0.380376	0.290221	0.420414	0.154342	0.343047	0.432825	0.282694	0.315918	0.316659	0.261303	A	A	26.0032	High
GSE30219	GSM748167	58	Male	Ever-smoker	I	NA	NA	3690	0	3690	0	0.324325	0.316211	0.538705	0.196304	0.210677	0.375943	0.425683	0.41601	0.340661	0.627556	0.233611	0.349507	0.230467	0.414821	0.191915	0.367054	0.426806	0.282788	0.313302	0.316288	0.246048	A	A	26.0161	High
GSE28571	GSM707375	NA	NA	NA	NA	NA	NA	NA	NA	NA	NA	0.361756	0.352122	0.564773	0.13962	0.279833	0.379701	0.4008	0.371599	0.299023	0.652996	0.25233	0.353629	0.218338	0.395384	0.345594	0.370873	0.533739	0.298449	0.30928	0.329806	0.261752	A	A	26.0486	High
GSE30219	GSM748058	53	Female	Ever-smoker	I	NA	NA	2040	0	2040	0	0.322448	0.371159	0.542645	0.151376	0.275637	0.379543	0.444985	0.378976	0.326747	0.614978	0.213589	0.371837	0.276695	0.428249	0.224659	0.377685	0.430306	0.300373	0.311503	0.359974	0.210178	A	A	26.1778	High
GSE30219	GSM748078	77	Male	Never-smoker	I	NA	NA	1740	0	1740	0	0.303645	0.384458	0.569277	0.244805	0.17447	0.380206	0.441721	0.424135	0.279858	0.604699	0.180907	0.374401	0.325177	0.399208	0.238162	0.394348	0.529421	0.251825	0.290628	0.310781	0.219906	A	A	26.19	High
GSE30219	GSM748087	60	Male	Ever-smoker	I	NA	NA	3030	0	3030	0	0.345901	0.36335	0.562374	0.220376	0.255489	0.381575	0.447771	0.413397	0.302048	0.66414	0.271015	0.361135	0.284983	0.451846	0.205606	0.400944	0.447158	0.306365	0.321086	0.356568	0.240065	A	A	26.3158	High
GSE37745	GSM1019143	40	Female	NA	I	NA	NA	556	1	470	1	0.368075	0.273075	0.53667	0.158162	0.264343	0.422963	0.430566	0.43056	0.333771	0.603204	0.150312	0.334288	0.225755	0.468348	0.136822	0.373036	0.381376	0.280825	0.333081	0.376948	0.261519	A	A	26.4704	High
GSE37745	GSM1019176	76	Female	NA	I	NA	NA	281	1	247	1	0.338984	0.30344	0.529424	0.203663	0.197314	0.410861	0.421398	0.429467	0.353595	0.60004	0.187347	0.354072	0.23524	0.458897	0.169676	0.349334	0.350719	0.250215	0.344731	0.29662	0.21709	A	A	26.8151	High
GSE10245	GSM258576	76	Female	Never-smoker	I	NA	NA	1407	0	1260	1	0.355845	0.402805	0.529059	0.253584	0.229149	0.420522	0.469314	0.463007	0.350146	0.623512	0.196484	0.3767	0.339605	0.428082	0.258708	0.365166	0.42396	0.257155	0.293932	0.278048	0.214985	A	A	27.1283	High
GSE30219	GSM748164	72	Male	Ever-smoker	I	NA	NA	1830	0	1830	0	0.359932	0.345477	0.537053	0.20006	0.235606	0.378879	0.416714	0.389158	0.348749	0.604147	0.197227	0.348993	0.245099	0.40277	0.249237	0.345934	0.4539	0.277259	0.328097	0.315922	0.221551	A	A	27.1364	High
GSE37745	GSM1019139	66	Female	NA	I	NA	NA	3186	0	3223	1	0.368283	0.352142	0.564545	0.127051	0.298073	0.379048	0.405397	0.365585	0.297293	0.655769	0.26679	0.381991	0.219763	0.3927	0.334159	0.376063	0.494614	0.301325	0.318573	0.332405	0.263684	A	A	27.1368	High
GSE37745	GSM1019140	77	Male	NA	I	NA	NA	162	1	154	1	0.350949	0.344097	0.550532	0.199273	0.274644	0.393292	0.415841	0.408754	0.278381	0.575892	0.247333	0.412995	0.290127	0.420671	0.16152	0.354477	0.390559	0.288112	0.31718	0.320376	0.258088	A	A	27.3382	High
GSE28571	GSM707413	NA	NA	NA	NA	NA	NA	NA	NA	NA	NA	0.339573	0.380284	0.523843	0.143981	0.293524	0.369325	0.423704	0.362595	0.375398	0.585565	0.152607	0.341666	0.292987	0.373068	0.280637	0.365023	0.463347	0.326858	0.342087	0.422338	0.22822	A	A	27.4272	High
GSE30219	GSM748150	56	Male	Ever-smoker	I	NA	NA	1680	0	1680	0	0.337528	0.359885	0.571529	0.189189	0.2289	0.384877	0.45482	0.427509	0.326121	0.556808	0.154104	0.356654	0.269055	0.412437	0.256271	0.37638	0.508269	0.260783	0.349371	0.304667	0.194693	A	A	27.9504	High
GSE37745	GSM1019310	63	Female	NA	IV	NA	NA	3217	0	NA	NA	0.344833	0.304593	0.499183	0.109793	0.221729	0.415187	0.40266	0.391677	0.307465	0.664122	0.100205	0.331471	0.164029	0.423017	0.170642	0.336003	0.367511	0.295532	0.299177	0.325326	0.201423	A	A	28.528	High
GSE10245	GSM258573	72	Male	NA	I	NA	NA	1182	0	1182	0	0.337114	0.285734	0.467075	0.152766	0.232869	0.412423	0.393669	0.393997	0.321483	0.638625	0.178843	0.392444	0.18323	0.383762	0.121156	0.355673	0.348379	0.304641	0.313177	0.363197	0.230553	A	A	28.5362	High
GSE37745	GSM1019147	78	Male	NA	I	NA	NA	61	1	NA	NA	0.342265	0.38607	0.524921	0.13206	0.312195	0.369184	0.420151	0.353344	0.379913	0.588321	0.17008	0.364783	0.307709	0.370368	0.291052	0.36856	0.443428	0.335309	0.345538	0.430321	0.222991	A	A	28.805	High
GSE37745	GSM1019242	66	Female	NA	I	NA	NA	3227	0	2086	0	0.328636	0.333743	0.528128	0.177684	0.215055	0.387175	0.401342	0.388428	0.318959	0.616474	0.159759	0.351756	0.217757	0.449029	0.167935	0.357476	0.451647	0.255632	0.330442	0.329941	0.254863	A	A	30.4038	High
GSE37745	GSM1019258	58	Male	NA	I	NA	NA	2170	1	NA	NA	0.319025	0.329081	0.483417	0.21537	0.214836	0.391254	0.467437	0.418067	0.314655	0.652302	0.194099	0.263698	0.300343	0.440413	0.174533	0.35139	0.323903	0.283872	0.356484	0.308626	0.260752	A	A	30.5411	High
GSE28571	GSM707392	NA	NA	NA	NA	NA	NA	NA	NA	NA	NA	0.344333	0.348428	0.52457	0.164396	0.223816	0.373586	0.39633	0.356777	0.33679	0.642377	0.208944	0.323287	0.31546	0.412214	0.23253	0.377807	0.369657	0.287515	0.332433	0.329588	0.256239	A	A	31.4331	High
GSE30219	GSM748181	56	Female	Never-smoker	I	NA	NA	1530	0	1530	0	0.345363	0.361675	0.547304	0.180568	0.282947	0.383755	0.431817	0.404107	0.340549	0.58791	0.245776	0.362303	0.265363	0.399094	0.1599	0.372669	0.449569	0.299511	0.347485	0.368393	0.196826	A	A	31.6968	High
GSE37745	GSM1019190	71	Female	NA	I	NA	NA	3621	0	1728	0	0.348641	0.326088	0.51226	0.164703	0.238888	0.37464	0.400904	0.360374	0.338427	0.628571	0.216772	0.361071	0.318106	0.413082	0.201528	0.377732	0.302504	0.296539	0.341717	0.340588	0.264359	A	A	32.9801	High

## Sheet: Table S7
Table S7. Clinicopathological information, molecular subtype, quantification of CDS features, CDScluster and CDSI of LUAD patients from TCGA cohort.
SampleID	Age	Gender	Smoking status	TNM stage	T stage	N stage	EGFR	KRAS	OS time	OS status	Immune subtypes	TME subtypes	IA	EA	Necroptosis	Pyroptosis	Anoikis	MA	CMA	MI	Ferroptosis	Parthanatos	Netosis	Entosis	Inflammasome	LDCD	FasLsignaling	TNFsignaling	TRAILsignaling	OSIS	SASP	OIS	DTSIS	CDS clusters	CDSI	CDSI level
TCGA-53-7624-01	40	Female	Ever-smoker	IV	T2	N0	Wildtype	Wildtype	1043	1	NA	D	0.486727	0.242671	0.540142	0.467462	0.277266	0.476157	0.584377	0.523761	0.411842	0.579942	0.102025	0.532739	0.362961	0.565838	0.186897	0.422111	0.3264	0.331646	0.503658	0.353915	0.359053	B	-31.6111	Low
TCGA-78-7155-01	68	Male	Ever-smoker	I	T2	N0	Mutant	Wildtype	1171	1	C1	D	0.454081	0.12852	0.380499	0.277965	0.352652	0.484227	0.592966	0.498588	0.411761	0.595804	0.157816	0.564112	0.22819	0.494023	-0.134059	0.315061	0.00623714	0.402648	0.46737	0.424963	0.438691	B	-28.9602	Low
TCGA-05-4397-01	65	Male	Ever-smoker	II	T2	N1	Wildtype	Wildtype	731	1	NA	D	0.500372	0.292788	0.515882	0.427858	0.303484	0.468648	0.586955	0.539214	0.482696	0.54627	0.129191	0.495527	0.386131	0.627033	0.213116	0.400406	0.376138	0.383316	0.522997	0.417777	0.389101	B	-27.5132	Low
TCGA-49-AAR9-01	61	Male	Never-smoker	II	T3	N0	Wildtype	Wildtype	260	1	C1	D	0.480059	0.242963	0.517334	0.437499	0.395188	0.481782	0.548295	0.55146	0.37557	0.541787	0.10329	0.525769	0.295429	0.58677	0.101882	0.400364	0.349908	0.385033	0.504922	0.437575	0.348975	B	-27.2791	Low
TCGA-38-4630-01	75	Female	Never-smoker	I	T2	N0	Wildtype	Wildtype	1073	1	NA	D	0.492723	0.184676	0.470102	0.334768	0.312123	0.48618	0.602305	0.537583	0.46677	0.620867	0.0469299	0.476603	0.269064	0.522471	-0.0290676	0.355833	0.302282	0.446111	0.520573	0.479721	0.427427	B	-26.8159	Low
TCGA-86-8358-01	44	Male	Ever-smoker	I	T2a	N0	Wildtype	Wildtype	653	0	C1	D	0.512213	0.192334	0.427648	0.375023	0.342732	0.470239	0.543399	0.505003	0.504658	0.608946	0.0770063	0.49467	0.273513	0.581016	-0.0460697	0.374685	0.119579	0.463064	0.534614	0.462934	0.451101	C	-25.0983	Low
TCGA-05-4415-01	57	Male	Ever-smoker	III	T4	N2	Wildtype	Mutant	91	1	C2	D	0.46699	0.301647	0.562528	0.424762	0.32364	0.474346	0.6024	0.538769	0.388866	0.533975	0.167829	0.529798	0.326347	0.553804	0.202835	0.393102	0.470256	0.376481	0.49318	0.419964	0.387231	B	-24.7175	Low
TCGA-50-6591-01	63	Female	Never-smoker	IV	T2	N0	Mutant	Wildtype	119	1	NA	D	0.484282	0.119352	0.391696	0.304059	0.386767	0.475141	0.547258	0.507177	0.415656	0.607176	0.0727952	0.505603	0.255891	0.529556	-0.10859	0.361288	0.179816	0.425425	0.521273	0.45437	0.406589	B	-24.5503	Low
TCGA-78-7542-01	56	Male	Ever-smoker	I	T2	N0	Wildtype	Wildtype	321	1	C2	D	0.476421	0.294554	0.559011	0.48382	0.410643	0.471741	0.574578	0.555391	0.444066	0.542037	0.153411	0.567876	0.367524	0.621259	0.208514	0.418507	0.368019	0.336847	0.505569	0.342081	0.419902	B	-24.5262	Low
TCGA-91-6847-01	62	Female	Never-smoker	I	T2	N0	Wildtype	Wildtype	842	0	C2	D	0.512546	0.179394	0.447286	0.417112	0.323496	0.47321	0.541375	0.512696	0.440299	0.625456	0.154782	0.505307	0.233222	0.560416	0.0101046	0.357495	0.210683	0.424656	0.514856	0.464126	0.432608	B	-24.2442	Low
TCGA-50-6590-01	72	Female	Ever-smoker	I	T2	N0	Wildtype	Wildtype	1288	1	NA	IE	0.507791	0.326059	0.544583	0.478384	0.314279	0.470705	0.551442	0.504503	0.421701	0.534829	0.158231	0.539085	0.449723	0.621418	0.180726	0.407275	0.373919	0.382027	0.537504	0.426666	0.396936	B	-24.2238	Low
TCGA-44-7667-01	49	Female	Ever-smoker	II	T3	N0	Wildtype	Wildtype	1097	0	NA	D	0.48726	0.172204	0.427556	0.408444	0.337113	0.487119	0.54734	0.541548	0.405172	0.573508	0.0568668	0.541864	0.300763	0.530406	-0.0609893	0.358605	0.163584	0.372933	0.512279	0.35562	0.442325	C	-24.0431	Low
TCGA-50-5931-01	75	Female	Ever-smoker	I	T2	N0	Wildtype	Wildtype	434	1	C1	D	0.535647	0.172509	0.436561	0.417942	0.38043	0.489585	0.550507	0.499804	0.515497	0.521271	0.109061	0.491211	0.344269	0.540658	-0.0892111	0.384747	0.211935	0.411595	0.489262	0.441096	0.366986	B	-23.7125	Low
TCGA-83-5908-01	59	Female	Ever-smoker	I	T1	N0	Wildtype	Mutant	824	0	C2	IE	0.506026	0.348795	0.616693	0.514931	0.402955	0.456172	0.552565	0.521604	0.475216	0.517123	0.165446	0.532356	0.449449	0.586549	0.356848	0.455215	0.540718	0.400023	0.548295	0.426789	0.40128	B	-23.5457	Low
TCGA-55-7570-01	60	Male	Never-smoker	I	T1a	N0	Mutant	Wildtype	824	0	NA	D	0.487878	0.148095	0.436816	0.344007	0.338813	0.480706	0.584261	0.524268	0.446355	0.614523	0.0759656	0.531685	0.289233	0.514898	-0.0248376	0.361901	0.168004	0.407958	0.491784	0.439023	0.409539	B	-23.4626	Low
TCGA-78-7146-01	71	Female	Ever-smoker	III	T2	N2	Wildtype	Wildtype	173	1	NA	D	0.505877	0.301852	0.563327	0.442936	0.373178	0.495897	0.566756	0.526162	0.461305	0.588589	0.187602	0.52234	0.378547	0.60895	0.28599	0.419198	0.38915	0.397364	0.527764	0.44322	0.412127	B	-23.4505	Low
TCGA-62-A46O-01	65	Female	Ever-smoker	I	T2	N0	Wildtype	Wildtype	1454	1	C2	D	0.449112	0.200144	0.500322	0.366352	0.378702	0.498528	0.591443	0.534867	0.497264	0.550223	0.125198	0.541935	0.246053	0.567979	-0.00595824	0.380319	0.291676	0.340959	0.464052	0.359601	0.386013	B	-23.1998	Low
TCGA-49-6767-01	46	Female	Ever-smoker	II	T3	N0	Wildtype	Wildtype	677	0	C1	IE	0.480247	0.277076	0.556394	0.484089	0.351176	0.49338	0.564141	0.557829	0.391517	0.594086	0.14333	0.534671	0.421283	0.594362	0.198562	0.412916	0.355768	0.325132	0.487984	0.306626	0.42821	B	-22.7971	Low
TCGA-44-5643-01	53	Male	Ever-smoker	III	T2b	N2	Wildtype	Wildtype	1013	0	NA	D	0.560785	0.279365	0.527905	0.496898	0.420486	0.493805	0.543369	0.513015	0.509197	0.592461	0.0894565	0.51156	0.373958	0.576119	0.172907	0.397309	0.339285	0.402491	0.482099	0.42828	0.373425	B	-22.688	Low
TCGA-91-6836-01	52	Female	Ever-smoker	I	T2	N0	Wildtype	Mutant	417	0	NA	D	0.483407	0.262596	0.522765	0.413398	0.301649	0.497726	0.60243	0.564486	0.446409	0.5984	0.104711	0.540003	0.361834	0.549672	0.209651	0.397687	0.38276	0.387297	0.516115	0.379178	0.383148	B	-22.6677	Low
TCGA-91-6848-01	59	Male	Never-smoker	III	T2	N2	Wildtype	Wildtype	224	0	NA	F	0.533323	0.351377	0.553175	0.52119	0.328676	0.48082	0.582727	0.516331	0.479695	0.553722	0.213486	0.498708	0.466522	0.586125	0.197911	0.410629	0.493406	0.390489	0.550665	0.427731	0.459056	B	-22.5729	Low
TCGA-64-5775-01	71	Male	Ever-smoker	III	T4	N0	Wildtype	Mutant	62	1	C4	D	0.483885	0.282602	0.506219	0.387398	0.373016	0.48642	0.579889	0.532261	0.442192	0.536279	0.141315	0.486322	0.404945	0.573426	0.20338	0.41046	0.336708	0.388292	0.535114	0.413544	0.464668	B	-22.4273	Low
TCGA-55-6968-01	61	Male	Never-smoker	IV	T1	N0	Mutant	Wildtype	1293	1	NA	IE	0.524193	0.206712	0.439224	0.431701	0.339979	0.469683	0.552132	0.512152	0.477906	0.595113	0.107743	0.506652	0.347018	0.578386	0.0155469	0.395091	0.128048	0.401241	0.517432	0.43201	0.37562	C	-22.3619	Low
TCGA-55-A493-01	54	Female	Ever-smoker	I	T2a	N0	Wildtype	Wildtype	28	0	C1	IE	NA	NA	NA	NA	NA	NA	NA	NA	NA	NA	NA	NA	NA	NA	NA	NA	NA	NA	NA	NA	NA	NA	-22.3102	Low
TCGA-78-7150-01	59	Male	Ever-smoker	II	T2	N1	Wildtype	Wildtype	666	1	C2	D	0.457607	0.241678	0.498831	0.423106	0.323647	0.462806	0.553747	0.505125	0.499513	0.604033	0.098565	0.577914	0.321579	0.578956	0.104217	0.383983	0.232096	0.344963	0.489233	0.343549	0.334062	B	-22.0677	Low
TCGA-62-A471-01	64	Male	Ever-smoker	II	T2b	N1	Wildtype	Wildtype	1246	0	C2	D	0.464718	0.300915	0.530964	0.488816	0.367036	0.47711	0.542148	0.524852	0.436772	0.580113	0.0690131	0.461351	0.317668	0.571015	0.100231	0.394306	0.384212	0.343677	0.496049	0.323638	0.359831	B	-21.735	Low
TCGA-91-8499-01	76	Female	Ever-smoker	I	T1b	N0	Wildtype	Wildtype	36	0	C2	D	0.497457	0.171733	0.409428	0.447525	0.271819	0.466729	0.570082	0.537507	0.433319	0.514783	0.110756	0.471294	0.335713	0.536814	-0.052575	0.359308	0.0940657	0.39111	0.494045	0.393929	0.43613	C	-21.6729	Low
TCGA-50-6595-01	74	Female	Never-smoker	III	T2	N2	Mutant	Wildtype	189	1	C2	F	0.50839	0.331357	0.546054	0.527844	0.362638	0.456488	0.569617	0.528927	0.466976	0.562743	0.0908337	0.53377	0.420563	0.608003	0.255792	0.405735	0.412206	0.348327	0.529449	0.421999	0.415603	B	-21.4376	Low
TCGA-38-4631-01	72	Female	Ever-smoker	I	T2	N0	Wildtype	Wildtype	354	1	C2	D	0.489715	0.263822	0.546407	0.437392	0.342666	0.477391	0.585947	0.540302	0.493552	0.473534	0.0525881	0.52034	0.32984	0.578715	0.17415	0.416019	0.410015	0.346355	0.520595	0.376063	0.343724	B	-20.6185	Low
TCGA-55-7726-01	72	Female	Ever-smoker	I	T1b	N0	Wildtype	Mutant	652	0	C1	D	0.47999	0.278884	0.525974	0.501369	0.377069	0.467641	0.569195	0.511333	0.449996	0.555276	0.146934	0.552706	0.372428	0.601744	0.178365	0.38837	0.398569	0.34292	0.507374	0.38119	0.379967	B	-20.2699	Low
TCGA-75-6214-01	NA	Female	Ever-smoker	III	T2	N2	Wildtype	Wildtype	1115	1	C1	D	0.486939	0.26823	0.531949	0.510861	0.40798	0.465246	0.545878	0.51525	0.378399	0.533839	0.121877	0.525608	0.388149	0.643785	0.261252	0.394441	0.399286	0.326055	0.479519	0.350339	0.36084	B	-20.2028	Low
TCGA-50-6592-01	71	Female	Never-smoker	I	T2	N0	Wildtype	Wildtype	777	1	NA	F	0.483055	0.311052	0.564688	0.506521	0.336853	0.482849	0.566722	0.530694	0.495993	0.510975	0.116208	0.563641	0.438216	0.588332	0.184115	0.427338	0.431495	0.364187	0.534397	0.420332	0.380029	B	-19.9974	Low
TCGA-73-4666-01	52	Female	Ever-smoker	IV	T1	N0	Wildtype	Wildtype	800	0	C2	IE	0.491275	0.322074	0.577337	0.520434	0.359066	0.465549	0.574637	0.563519	0.457108	0.52903	0.181409	0.488719	0.435171	0.629092	0.324261	0.423652	0.38293	0.397239	0.530455	0.422846	0.43849	B	-19.9599	Low
TCGA-44-7660-01	72	Male	Ever-smoker	I	T2	N0	Wildtype	Wildtype	592	0	NA	D	0.51031	0.216266	0.472318	0.443695	0.403507	0.454787	0.553597	0.476721	0.483924	0.576784	0.110098	0.44703	0.347756	0.552818	0.0277314	0.368766	0.274258	0.416541	0.475151	0.471738	0.316854	B	-19.952	Low
TCGA-80-5611-01	NA	Male	Ever-smoker	I	T2	N0	Wildtype	Wildtype	2595	0	NA	IE	0.493257	0.281209	0.526768	0.470293	0.355519	0.477446	0.589122	0.544272	0.47125	0.548381	0.106747	0.489772	0.42533	0.616433	0.165004	0.391696	0.299662	0.385529	0.51738	0.439893	0.351454	B	-19.7585	Low
TCGA-50-5946-01	62	Male	Never-smoker	I	T1	N0	Wildtype	Wildtype	1617	0	NA	NA	0.471109	0.213288	0.485123	0.364933	0.37245	0.451113	0.548179	0.524603	0.461117	0.569617	0.144232	0.464603	0.244282	0.557974	0.0747033	0.348794	0.306508	0.381399	0.504832	0.364374	0.343525	B	-19.4462	Low
TCGA-86-7711-01	70	Male	Ever-smoker	II	T2a	N1	Wildtype	Wildtype	1046	1	NA	F	0.482249	0.284996	0.533225	0.496774	0.283075	0.46319	0.567218	0.50469	0.475694	0.559618	0.160251	0.49461	0.395349	0.610002	0.244712	0.427655	0.281489	0.378128	0.538377	0.423869	0.338232	B	-19.3817	Low
TCGA-44-6779-01	50	Female	Ever-smoker	II	T2	N1	Wildtype	Wildtype	500	1	C6	IE	0.507422	0.405504	0.611623	0.516242	0.36183	0.449727	0.590257	0.549563	0.388338	0.559432	0.141596	0.524832	0.46393	0.645946	0.337218	0.446001	0.518634	0.348202	0.479469	0.363538	0.390893	B	-18.6082	Low
TCGA-49-AAR3-01	69	Male	Never-smoker	II	T2	N1	Wildtype	Wildtype	1893	0	C2	IE	0.484315	0.349739	0.580526	0.509235	0.386112	0.452918	0.539805	0.520522	0.402636	0.571346	0.105639	0.472619	0.464082	0.602864	0.296907	0.435759	0.414782	0.328231	0.492165	0.318955	0.379682	B	-18.4958	Low
TCGA-55-A4DF-01	88	Male	Ever-smoker	I	T1b	N0	Wildtype	Wildtype	614	1	C2	IE	0.51929	0.232847	0.514374	0.43974	0.367218	0.452822	0.553072	0.502671	0.480724	0.540166	0.0702324	0.530453	0.369502	0.591658	0.0683926	0.426519	0.304006	0.429169	0.535177	0.466243	0.402909	B	-18.3802	Low
TCGA-73-A9RS-01	41	Male	Ever-smoker	II	T3	N0	Wildtype	Wildtype	340	1	C1	D	0.477509	0.228832	0.515809	0.373771	0.336032	0.469814	0.583314	0.540319	0.560161	0.510557	0.105952	0.507586	0.321143	0.572111	0.153138	0.409124	0.257355	0.372986	0.519875	0.408863	0.320847	B	-18.3409	Low
TCGA-49-4507-01	73	Female	Ever-smoker	III	T3	N1	Wildtype	Wildtype	268	1	C2	IE	0.459884	0.324079	0.560973	0.528657	0.340585	0.447137	0.518768	0.501462	0.440755	0.49396	0.0598465	0.444526	0.38686	0.577321	0.231909	0.393366	0.387646	0.309631	0.477394	0.327905	0.296773	B	-18.2345	Low
TCGA-78-7220-01	53	Female	Ever-smoker	III	T2	N2	Wildtype	Wildtype	807	1	NA	D	0.449702	0.266477	0.488035	0.437326	0.400249	0.484624	0.564435	0.515075	0.492821	0.579652	0.0804795	0.562759	0.285212	0.556864	0.0970759	0.376227	0.340713	0.348223	0.48145	0.331355	0.399087	B	-18.2055	Low
TCGA-78-7536-01	69	Male	Ever-smoker	III	T2	N2	Wildtype	Wildtype	244	1	C2	IE	0.501723	0.268379	0.50009	0.426983	0.319556	0.463787	0.56923	0.549858	0.44242	0.567271	0.142442	0.523051	0.328957	0.582524	0.189851	0.40287	0.391558	0.373863	0.538214	0.401047	0.397303	C	-18.0486	Low
TCGA-L9-A5IP-01	40	Female	Never-smoker	IV	T3	N2	Wildtype	Wildtype	58	1	C1	D	0.478035	0.307294	0.570548	0.495816	0.400153	0.461074	0.549172	0.521464	0.41856	0.570756	0.0997621	0.513146	0.390592	0.607311	0.171968	0.437634	0.407296	0.378438	0.531433	0.401547	0.326422	B	-17.9321	Low
TCGA-73-4670-01	69	Female	Ever-smoker	IV	T2	N0	Wildtype	Mutant	131	0	C1	D	0.44193	0.286105	0.533849	0.45342	0.33115	0.463757	0.585676	0.56439	0.491285	0.617914	0.10579	0.481936	0.336786	0.585493	0.11534	0.408651	0.409313	0.320191	0.526219	0.297234	0.374008	B	-17.8087	Low
TCGA-MP-A4TA-01	75	Female	Ever-smoker	I	T1	N0	Wildtype	Wildtype	950	1	C2	IE	0.480156	0.294008	0.550114	0.467409	0.351286	0.459102	0.546133	0.515976	0.481823	0.504135	0.0544884	0.525122	0.375882	0.601906	0.27215	0.426589	0.398072	0.374855	0.493168	0.407673	0.356034	B	-17.736	Low
TCGA-55-6975-01	61	Male	Never-smoker	II	T2	N1	Wildtype	Mutant	118	1	C2	D	0.463465	0.31494	0.513995	0.409579	0.349569	0.468783	0.547518	0.52543	0.452004	0.569707	0.106361	0.561672	0.3214	0.604939	0.126499	0.380135	0.348896	0.339873	0.503021	0.355841	0.366988	B	-17.6973	Low
TCGA-91-6831-01	66	Male	Never-smoker	I	T2	N0	Wildtype	Wildtype	310	0	NA	D	0.486641	0.280462	0.483319	0.415664	0.320595	0.456539	0.593269	0.538067	0.496257	0.594283	0.123838	0.523326	0.329719	0.622035	0.103463	0.392594	0.34911	0.354572	0.522888	0.385167	0.361725	C	-17.4396	Low
TCGA-44-7662-01	61	Male	Ever-smoker	I	T2a	N0	Wildtype	Wildtype	218	0	C2	D	0.485245	0.307611	0.53396	0.444984	0.409617	0.452035	0.595437	0.550697	0.444661	0.538822	0.128165	0.504179	0.364847	0.599991	0.197146	0.398781	0.338893	0.355897	0.518451	0.38761	0.349349	B	-17.4055	Low
TCGA-38-4625-01	66	Female	Ever-smoker	I	T2a	N0	Wildtype	Wildtype	2973	0	NA	NA	0.498053	0.330501	0.551747	0.492826	0.284233	0.450146	0.599472	0.550233	0.457152	0.49356	0.142909	0.518962	0.410962	0.60855	0.46973	0.424422	0.383888	0.402038	0.481041	0.428145	0.44624	B	-17.1841	Low
TCGA-75-7027-01	NA	Male	Ever-smoker	I	T2	N0	Wildtype	Mutant	3059	0	C1	D	0.483999	0.298192	0.531119	0.413309	0.347622	0.473254	0.593357	0.564081	0.488618	0.593002	0.0551439	0.538487	0.280775	0.583833	0.120917	0.385841	0.384552	0.325616	0.472978	0.328636	0.351394	B	-17.121	Low
TCGA-86-7955-01	62	Male	Never-smoker	I	T2a	N0	Wildtype	Wildtype	1072	0	NA	D	0.473049	0.216463	0.510268	0.417757	0.329935	0.476263	0.549958	0.539149	0.484892	0.533595	0.152432	0.52268	0.23127	0.526469	0.0443143	0.404509	0.29293	0.389601	0.485404	0.425899	0.339497	B	-16.964	Low
TCGA-55-1596-01	55	Male	Ever-smoker	II	T2	N1	Wildtype	Wildtype	2065	0	C2	D	0.481594	0.283022	0.523207	0.4397	0.330707	0.474399	0.581331	0.542822	0.516603	0.561722	0.11371	0.487849	0.298384	0.581906	0.27679	0.396391	0.431893	0.350885	0.467462	0.369129	0.340732	B	-16.935	Low
TCGA-95-7944-01	71	Male	Ever-smoker	I	T1a	N0	Wildtype	Wildtype	377	0	NA	IE	0.486056	0.366832	0.570818	0.501714	0.344336	0.440809	0.535704	0.493995	0.345476	0.526615	0.106593	0.466863	0.427773	0.605749	0.1776	0.404639	0.338361	0.362855	0.506658	0.419848	0.327562	B	-16.794	Low
TCGA-55-6978-01	81	Male	Never-smoker	II	T2b	N0	Wildtype	Wildtype	176	1	C2	IE/F	0.528051	0.372085	0.590499	0.518119	0.337212	0.465566	0.58636	0.548843	0.484776	0.579197	0.140043	0.552929	0.449084	0.60838	0.311648	0.418201	0.476907	0.367638	0.540474	0.393934	0.389462	B	-16.7237	Low
TCGA-44-2668-01	51	Male	Ever-smoker	I	T2	N0	Wildtype	Wildtype	761	1	NA	NA	0.509455	0.374826	0.622808	0.528075	0.368401	0.470303	0.587968	0.537581	0.422488	0.543055	0.179173	0.595389	0.50239	0.600876	0.304615	0.468657	0.478205	0.375326	0.55746	0.388029	0.36787	B	-16.3358	Low
TCGA-05-4395-01	76	Male	Never-smoker	III	T4	N2	Wildtype	Mutant	0	1	C2	D	NA	NA	NA	NA	NA	NA	NA	NA	NA	NA	NA	NA	NA	NA	NA	NA	NA	NA	NA	NA	NA	NA	-16.313	Low
TCGA-55-5899-01	58	Male	Never-smoker	NA	T1a	N1	Wildtype	Wildtype	930	0	NA	D	0.454461	0.252452	0.471722	0.395243	0.300543	0.495617	0.575117	0.532138	0.486271	0.583977	0.118245	0.526846	0.308138	0.569236	0.0790676	0.378497	0.16538	0.355709	0.467084	0.295844	0.332531	C	-15.784	Low
TCGA-35-5375-01	61	Male	Ever-smoker	III	T2	N2	Wildtype	Wildtype	264	0	NA	IE	0.509022	0.226841	0.461482	0.515237	0.317617	0.47785	0.585706	0.537539	0.411291	0.503476	0.104122	0.473835	0.303555	0.547399	0.0927424	0.351139	0.27295	0.356054	0.496734	0.371983	0.343922	B	-15.7283	Low
TCGA-86-A4D0-01	48	Male	Never-smoker	II	T2b	N0	NA	NA	116	1	C2	D	0.480764	0.232918	0.459987	0.442964	0.349596	0.495735	0.525304	0.521013	0.56132	0.618448	0.13972	0.511622	0.260418	0.555523	0.0100837	0.402594	0.189213	0.408051	0.509075	0.385749	0.378287	C	-15.7273	Low
TCGA-50-6594-01	79	Female	Never-smoker	III	T3	N2	Wildtype	Wildtype	370	1	NA	D	0.460369	0.310486	0.566415	0.431783	0.30157	0.492569	0.613621	0.545928	0.436626	0.541361	0.110433	0.497621	0.395203	0.579515	0.331372	0.406232	0.450526	0.352697	0.491023	0.360336	0.325166	B	-15.6161	Low
TCGA-64-5781-01	55	Female	Ever-smoker	I	T2	N0	Wildtype	Wildtype	1559	0	C1	IE/F	0.478845	0.339234	0.549642	0.540843	0.31583	0.450338	0.560542	0.533908	0.418203	0.532677	0.0629449	0.447603	0.39536	0.612631	0.247875	0.37963	0.442391	0.349579	0.520625	0.372275	0.311941	B	-15.4102	Low
TCGA-55-8205-01	76	Female	Ever-smoker	II	T2b	N0	Wildtype	Wildtype	599	0	C2	IE	0.51426	0.367443	0.597856	0.506402	0.33563	0.459582	0.578119	0.535035	0.41422	0.569341	0.184349	0.573444	0.478291	0.609075	0.43495	0.437289	0.475762	0.379827	0.543448	0.405565	0.405692	B	-15.3533	Low
TCGA-50-5072-01	74	Male	Ever-smoker	III	T2	N2	Wildtype	Wildtype	250	1	C2	D	0.445802	0.26995	0.510987	0.407665	0.378389	0.465359	0.575795	0.529711	0.493008	0.548979	0.10129	0.535484	0.317559	0.596319	0.106111	0.367758	0.31454	0.341497	0.495734	0.335851	0.358508	A	-15.2829	Low
TCGA-62-8402-01	73	Female	Never-smoker	III	T2	N2	Mutant	Wildtype	1498	1	C2	IE	0.510213	0.295972	0.537372	0.540914	0.355008	0.477111	0.555747	0.54937	0.509677	0.531134	0.123735	0.49195	0.372329	0.61865	0.238934	0.39864	0.401412	0.33238	0.479779	0.331434	0.365878	C	-15.0989	Low
TCGA-95-7562-01	71	Male	Ever-smoker	II	T2a	N1	Wildtype	Mutant	87	1	C1	IE	0.515569	0.246862	0.470906	0.489431	0.329641	0.461437	0.588405	0.57153	0.486147	0.62459	0.112922	0.524219	0.341819	0.635038	0.107606	0.347496	0.322131	0.412965	0.529958	0.421887	0.389565	B	-15.0461	Low
TCGA-75-5125-01	NA	Male	Ever-smoker	II	T2	N1	Wildtype	Wildtype	2027	1	NA	IE	0.48363	0.325823	0.576268	0.517166	0.321348	0.488204	0.570873	0.540029	0.440928	0.585233	0.192011	0.547	0.408042	0.601266	0.358576	0.410124	0.403407	0.356371	0.527996	0.344781	0.376158	B	-15.002	Low
TCGA-44-7670-01	47	Female	Ever-smoker	II	T1b	N1	Wildtype	Wildtype	882	0	C1	D	0.487084	0.207495	0.473453	0.429059	0.35936	0.506319	0.591046	0.560685	0.502144	0.500019	0.150035	0.528971	0.301899	0.6016	0.0331186	0.381793	0.309542	0.36936	0.502331	0.370323	0.35659	B	-14.9812	Low
TCGA-38-4629-01	68	Male	Ever-smoker	II	T3	N0	Mutant	Wildtype	864	1	NA	F	0.479843	0.348304	0.532082	0.49717	0.364219	0.46414	0.594152	0.574731	0.455357	0.520103	0.15565	0.496144	0.437591	0.628975	0.292271	0.38887	0.372013	0.31156	0.518657	0.303777	0.359481	B	-14.9052	Low
TCGA-64-1678-01	70	Female	Ever-smoker	NA	T2b	N0	NA	NA	1189	0	C1	D	0.490804	0.189911	0.452952	0.388742	0.321472	0.4702	0.546435	0.524718	0.541121	0.490159	0.0334024	0.480592	0.209948	0.52303	0.101249	0.324287	0.295289	0.317165	0.5023	0.32304	0.289025	C	-14.8661	Low
TCGA-49-6743-01	81	Female	Ever-smoker	III	T1	N2	Wildtype	Wildtype	1621	0	NA	D	0.504486	0.272058	0.53787	0.416218	0.374689	0.470107	0.58924	0.535076	0.487316	0.581097	0.122778	0.529089	0.38355	0.574583	0.136701	0.408731	0.320962	0.407569	0.528597	0.443837	0.33398	B	-14.69	Low
TCGA-55-7913-01	61	Female	Ever-smoker	I	T1b	N0	Wildtype	Wildtype	561	1	C1	D	0.464717	0.25105	0.538692	0.411892	0.344615	0.468994	0.580565	0.551477	0.479069	0.652305	0.113691	0.485406	0.298142	0.590546	0.111317	0.392076	0.421655	0.343672	0.487498	0.359743	0.331771	B	-14.6762	Low
TCGA-64-5774-01	60	Male	Ever-smoker	I	T2	N0	Wildtype	Mutant	2676	0	C1	D	0.46484	0.208978	0.47544	0.409387	0.354336	0.478108	0.58224	0.568509	0.517251	0.567463	0.0337018	0.488781	0.268292	0.631721	0.0225868	0.352146	0.333611	0.351055	0.523569	0.36014	0.325991	C	-14.4429	Low
TCGA-99-8033-01	74	Female	Never-smoker	IV	TX	NX	Wildtype	Mutant	656	1	C1	D	0.480091	0.307675	0.58391	0.473664	0.367043	0.456219	0.544903	0.521637	0.428574	0.538265	0.14021	0.514918	0.410788	0.553172	0.265635	0.425855	0.443185	0.382616	0.51805	0.395129	0.344712	B	-14.2493	Low
TCGA-50-5933-01	72	Male	Never-smoker	III	T4	N2	Wildtype	Wildtype	2393	1	C6	F	0.474051	0.323312	0.545427	0.473596	0.35322	0.47619	0.566549	0.528601	0.476786	0.569755	0.204057	0.541426	0.463879	0.573596	0.200254	0.414864	0.342351	0.360227	0.496521	0.347965	0.331489	B	-14.183	Low
TCGA-55-8620-01	60	Male	Ever-smoker	IV	T1a	N1	Wildtype	Wildtype	375	1	C2	D	0.520816	0.212119	0.426951	0.419991	0.33078	0.496524	0.576237	0.550302	0.460557	0.58095	-0.00240758	0.500062	0.299155	0.581391	0.00197058	0.394718	0.0876332	0.438434	0.510276	0.429347	0.413121	C	-14.0379	Low
TCGA-35-4123-01	38	Male	Ever-smoker	I	T1	N0	Wildtype	Wildtype	182	0	NA	IE	0.483663	0.328432	0.591843	0.525356	0.263662	0.467012	0.579403	0.553688	0.428061	0.452587	0.12181	0.497033	0.418832	0.583561	0.376979	0.38322	0.461032	0.315245	0.520428	0.330143	0.339468	B	-14.0088	Low
TCGA-95-8494-01	67	Male	Never-smoker	II	T2a	N1	Wildtype	Wildtype	84	0	C4	F	0.478091	0.326398	0.572106	0.462562	0.32189	0.464526	0.605761	0.544993	0.442565	0.558279	0.181134	0.461904	0.413463	0.573726	0.272384	0.40332	0.370196	0.368398	0.526407	0.379122	0.370418	B	-13.9907	Low
TCGA-86-8054-01	61	Male	Ever-smoker	II	T2b	N1	Wildtype	Mutant	1148	0	C1	D	0.487545	0.193158	0.450487	0.377579	0.377226	0.46889	0.57211	0.553151	0.548153	0.615475	0.15178	0.515276	0.232633	0.558149	-0.0130354	0.370592	0.289682	0.381477	0.522055	0.375227	0.41039	C	-13.9807	Low
TCGA-05-4250-01	79	Female	Ever-smoker	III	T3	N1	Wildtype	Mutant	121	1	NA	D	0.510681	0.353841	0.606627	0.47411	0.329764	0.46296	0.597905	0.568377	0.479677	0.491158	0.178121	0.531043	0.400083	0.583896	0.331871	0.394868	0.525896	0.352655	0.51076	0.369678	0.372117	B	-13.8769	Low
TCGA-86-7953-01	69	Female	Never-smoker	I	T1b	N0	Wildtype	Mutant	997	0	NA	F	0.506707	0.32186	0.547605	0.481358	0.382059	0.501431	0.630184	0.582161	0.482838	0.590449	0.153144	0.45888	0.381105	0.588385	0.248556	0.398521	0.455658	0.402418	0.543624	0.435705	0.324925	B	-13.7829	Low
TCGA-69-8255-01	71	Male	Ever-smoker	I	T1a	N0	Wildtype	Wildtype	129	0	C2	IE	0.445087	0.268239	0.529428	0.45288	0.30685	0.47036	0.591807	0.529643	0.509901	0.48956	0.153158	0.520203	0.37274	0.52778	0.220852	0.412313	0.314685	0.354094	0.470759	0.384947	0.297557	B	-13.7253	Low
TCGA-MP-A4TF-01	58	Female	Ever-smoker	II	T2b	N0	Wildtype	Mutant	336	1	C1	D	0.469225	0.289447	0.548935	0.463091	0.375122	0.479128	0.588819	0.561286	0.41444	0.510769	0.12293	0.501413	0.32131	0.616429	0.122153	0.428617	0.442793	0.342662	0.478859	0.31644	0.376652	B	-13.341	Low
TCGA-05-4420-01	41	Male	Ever-smoker	I	T2	N0	Wildtype	Wildtype	912	0	C1	D	0.446451	0.231206	0.486421	0.387453	0.33653	0.473881	0.601499	0.567529	0.484906	0.482397	0.11235	0.484353	0.263458	0.592124	0.0847338	0.367874	0.331118	0.3312	0.504427	0.344154	0.307846	B	-13.3043	Low
TCGA-44-2662-01	65	Male	Ever-smoker	I	T2	N0	Wildtype	Wildtype	1280	0	NA	NA	0.487674	0.332748	0.580267	0.454321	0.39528	0.480594	0.615229	0.525727	0.445155	0.559343	0.181805	0.597283	0.410566	0.57707	0.267671	0.410074	0.45802	0.38799	0.522103	0.437934	0.358556	B	-13.2628	Low
TCGA-86-8672-01	59	Male	Never-smoker	II	T3	N0	Wildtype	Wildtype	19	1	C2	IE	NA	NA	NA	NA	NA	NA	NA	NA	NA	NA	NA	NA	NA	NA	NA	NA	NA	NA	NA	NA	NA	NA	-13.2248	Low
TCGA-49-AARQ-01	41	Female	Ever-smoker	I	T2	N0	Wildtype	Mutant	6732	0	C2	IE	0.461989	0.249152	0.510298	0.415276	0.294558	0.431867	0.531704	0.481583	0.498823	0.467801	0.102536	0.423386	0.348493	0.567595	0.191603	0.394522	0.350531	0.38233	0.48742	0.409111	0.305333	B	-12.8248	Low
TCGA-55-8204-01	87	Female	Never-smoker	I	T2a	N0	Wildtype	Wildtype	515	0	C1	D	0.504135	0.288633	0.515031	0.520905	0.415298	0.464211	0.573384	0.513633	0.481882	0.525434	0.0971913	0.509927	0.376071	0.638468	0.224124	0.38847	0.383374	0.345245	0.501475	0.374225	0.33974	B	-12.781	Low
TCGA-44-7669-01	59	Male	Ever-smoker	II	T1b	N1	Wildtype	Wildtype	574	1	NA	D	0.523789	0.251184	0.49242	0.416587	0.375717	0.491273	0.605631	0.537319	0.535392	0.562484	0.0967627	0.544216	0.378333	0.573812	0.0446909	0.403657	0.301151	0.435207	0.532097	0.451154	0.397554	C	-12.483	Low
TCGA-62-8398-01	55	Male	Ever-smoker	III	T2	N2	Wildtype	Mutant	444	1	C1	D	0.485267	0.352029	0.557499	0.478277	0.348565	0.459706	0.580447	0.56259	0.458874	0.597945	0.128368	0.509239	0.331673	0.573044	0.20882	0.389967	0.422259	0.333078	0.485166	0.335817	0.358943	B	-12.3796	Low
TCGA-55-8089-01	56	Male	Ever-smoker	I	T1a	N0	Wildtype	Wildtype	702	1	C2	IE	0.499888	0.365357	0.605735	0.527023	0.369735	0.45723	0.581818	0.539115	0.38363	0.560527	0.152612	0.547618	0.48252	0.622466	0.330885	0.432309	0.451195	0.360497	0.49746	0.422647	0.387455	B	-12.2816	Low
TCGA-55-7994-01	81	Male	Ever-smoker	II	T3	N0	Wildtype	Wildtype	603	0	NA	IE	0.478953	0.305817	0.573754	0.48993	0.346444	0.459008	0.549792	0.530701	0.418386	0.508459	0.21421	0.526023	0.410445	0.622519	0.291038	0.412906	0.436882	0.410726	0.496234	0.416331	0.396634	B	-12.2552	Low
TCGA-49-4506-01	68	Female	Ever-smoker	II	T2	N1	Wildtype	Mutant	999	1	C2	D	0.476099	0.3538	0.551049	0.529981	0.321663	0.459037	0.560951	0.547302	0.427871	0.540333	0.100423	0.47642	0.376228	0.570934	0.257788	0.390213	0.471488	0.321212	0.479373	0.320363	0.342279	B	-12.2182	Low
TCGA-MP-A4TI-01	72	Male	Ever-smoker	II	T2a	N1	Wildtype	Mutant	429	1	C2	IE	0.498231	0.377621	0.610916	0.509533	0.361196	0.450229	0.554201	0.522583	0.398779	0.529031	0.13181	0.477989	0.506685	0.62221	0.293988	0.446188	0.476514	0.374732	0.51919	0.418339	0.388542	B	-12.1874	Low
TCGA-55-7995-01	73	Female	Ever-smoker	I	T1b	N0	Wildtype	Wildtype	889	0	NA	IE	0.534759	0.295879	0.526989	0.453457	0.384405	0.46842	0.601703	0.530223	0.502899	0.53756	0.115982	0.484506	0.413914	0.615327	0.232648	0.448049	0.351046	0.428787	0.505599	0.466016	0.362294	B	-12.1263	Low
TCGA-38-4632-01	42	Male	Ever-smoker	IV	T2	N1	Wildtype	Wildtype	1357	1	C2	D	0.473509	0.338992	0.558534	0.48053	0.309463	0.466621	0.599129	0.564863	0.485651	0.47249	0.129514	0.478601	0.376233	0.584061	0.296964	0.372827	0.457181	0.313488	0.515179	0.328757	0.34249	B	-11.9878	Low
TCGA-05-4418-01	69	Male	Ever-smoker	III	T3	N2	Wildtype	Mutant	274	1	C2	IE	0.474159	0.346791	0.568813	0.521641	0.343837	0.471016	0.573379	0.555811	0.44933	0.499863	0.117789	0.502854	0.379331	0.587837	0.230104	0.397731	0.458111	0.318551	0.484975	0.299496	0.321987	B	-11.8438	Low
TCGA-53-A4EZ-01	63	Male	Ever-smoker	II	T2a	N1	Wildtype	Wildtype	1071	0	C2	D	0.469097	0.222798	0.483882	0.398958	0.333479	0.488375	0.591575	0.560919	0.448446	0.561019	0.0965018	0.453717	0.297329	0.586868	0.122152	0.380261	0.272427	0.380624	0.462674	0.377386	0.300653	C	-11.7302	Low
TCGA-73-7499-01	81	Female	Never-smoker	I	T2a	N0	Wildtype	Wildtype	1531	1	C2	IE	0.487161	0.286122	0.517153	0.486634	0.327842	0.456015	0.57885	0.55793	0.47344	0.540422	0.0793878	0.43328	0.381961	0.590892	0.174188	0.355346	0.311597	0.350133	0.489354	0.345353	0.310804	B	-11.3327	Low
TCGA-49-AARE-01	51	Female	Ever-smoker	I	T1	N0	Wildtype	Wildtype	1229	1	C1	D	0.501967	0.24894	0.505026	0.399352	0.364373	0.468444	0.577675	0.558444	0.505016	0.526358	0.0286464	0.4385	0.369522	0.581764	0.0892251	0.418796	0.281804	0.377566	0.490779	0.444364	0.313245	B	-11.2912	Low
TCGA-78-7154-01	72	Male	Ever-smoker	III	T3	N2	Wildtype	Wildtype	593	1	C1	D	0.468218	0.270363	0.515945	0.419729	0.351262	0.467643	0.556301	0.507545	0.572681	0.564441	0.167184	0.520292	0.292519	0.548184	0.153006	0.364127	0.38442	0.374679	0.496806	0.403239	0.380576	B	-11.1533	Low
TCGA-64-1677-01	77	Female	Ever-smoker	III	T2	N2	NA	NA	628	1	C2	IE	0.485541	0.260584	0.536408	0.492098	0.302137	0.462919	0.534546	0.53669	0.455006	0.485898	0.0413585	0.482036	0.348706	0.575897	0.141775	0.371695	0.396107	0.360973	0.508929	0.374652	0.340375	B	-10.8818	Low
TCGA-78-8662-01	53	Female	Ever-smoker	I	T2	N0	Wildtype	Wildtype	3361	1	C1	D	0.436183	0.220743	0.477915	0.406031	0.38632	0.45635	0.594455	0.546423	0.513199	0.566648	0.161257	0.48213	0.301087	0.547268	-0.0178832	0.365109	0.214096	0.324133	0.474996	0.30158	0.30302	B	-10.8737	Low
TCGA-55-6969-01	52	Male	Never-smoker	I	T2	N0	Wildtype	Wildtype	1239	0	NA	IE/F	0.497157	0.275994	0.496389	0.463168	0.377006	0.490269	0.596573	0.553597	0.484635	0.555321	0.054581	0.489647	0.403122	0.601035	0.0753808	0.402697	0.224727	0.353289	0.499632	0.355922	0.351638	C	-10.6858	Low
TCGA-MP-A4TC-01	77	Male	Ever-smoker	III	T1	N2	Wildtype	Wildtype	74	1	C1	F	0.485951	0.336138	0.57563	0.49194	0.368335	0.452285	0.581841	0.558385	0.463136	0.549608	0.143754	0.481159	0.446366	0.615992	0.249908	0.408689	0.383388	0.356764	0.520888	0.402637	0.315304	B	-10.5926	Low
TCGA-55-8505-01	62	Male	Never-smoker	III	T1a	N2	Wildtype	Wildtype	440	0	C1	D	0.455511	0.331013	0.541689	0.45533	0.359606	0.469123	0.567887	0.553728	0.546823	0.553418	0.110936	0.504444	0.341144	0.622112	0.10435	0.406325	0.413758	0.335391	0.477634	0.317338	0.291623	B	-10.5458	Low
TCGA-05-4398-01	47	Female	Ever-smoker	III	T4	N3	Wildtype	Wildtype	1431	0	C2	F	0.462183	0.340126	0.567973	0.496669	0.317033	0.490433	0.584714	0.570351	0.456021	0.51523	0.154728	0.496652	0.419969	0.586721	0.373781	0.420751	0.454857	0.345245	0.531009	0.339691	0.312837	B	-10.5283	Low
TCGA-55-1594-01	68	Male	Never-smoker	III	T2	N2	Wildtype	Wildtype	1178	0	C2	D	0.492639	0.226254	0.469983	0.382551	0.353816	0.499359	0.581911	0.531373	0.467481	0.517361	0.141772	0.521057	0.29253	0.607405	0.138396	0.374833	0.301724	0.367961	0.492965	0.377091	0.324581	C	-10.476	Low
TCGA-75-6211-01	NA	Female	Ever-smoker	I	T2	N0	Wildtype	Wildtype	NA	1	C1	D	NA	NA	NA	NA	NA	NA	NA	NA	NA	NA	NA	NA	NA	NA	NA	NA	NA	NA	NA	NA	NA	NA	-10.3951	Low
TCGA-50-5066-01	72	Male	Never-smoker	I	T2	N0	Wildtype	Wildtype	1442	0	NA	NA	0.500472	0.301301	0.53516	0.509699	0.2984	0.463888	0.585973	0.539876	0.498345	0.455507	0.123809	0.437072	0.400562	0.574116	0.279165	0.381303	0.366378	0.334285	0.506178	0.360878	0.355965	B	-10.3403	Low
TCGA-44-7661-01	69	Female	Ever-smoker	I	T2a	N0	Wildtype	Mutant	557	1	NA	F	0.503652	0.3634	0.585691	0.499597	0.361075	0.454365	0.601121	0.560512	0.403897	0.535516	0.193637	0.544441	0.443398	0.598615	0.307411	0.425091	0.496972	0.373334	0.558861	0.400197	0.364887	B	-10.3191	Low
TCGA-62-8394-01	65	Female	Never-smoker	III	T4	N2	Mutant	Wildtype	139	1	C2	D	0.481611	0.2749	0.525378	0.42894	0.381581	0.458341	0.59801	0.535225	0.467261	0.533027	0.0678117	0.447367	0.361483	0.619281	0.157134	0.392283	0.331361	0.387914	0.515538	0.430724	0.332692	B	-10.2866	Low
TCGA-50-5044-01	72	Female	Never-smoker	III	T4	N1	Wildtype	Wildtype	624	1	C2	D	0.500546	0.360332	0.524846	0.44588	0.369097	0.459867	0.57742	0.531383	0.431814	0.494911	0.134764	0.4685	0.417655	0.614826	0.194974	0.373589	0.398902	0.357883	0.514183	0.399112	0.364563	B	-10.2858	Low
TCGA-05-5429-01	60	Male	Never-smoker	III	T3	N2	Wildtype	Wildtype	275	1	C1	D	0.456491	0.314888	0.579273	0.493605	0.279934	0.459756	0.573496	0.566226	0.452116	0.425331	0.106946	0.492998	0.352405	0.553506	0.295282	0.38299	0.47943	0.31341	0.467788	0.319677	0.300599	A	-10.2802	Low
TCGA-86-8585-01	57	Male	Never-smoker	I	T2a	N0	Wildtype	Wildtype	353	0	C2	IE	0.454243	0.262188	0.520367	0.430538	0.350455	0.464835	0.560424	0.531467	0.392327	0.57235	0.0963533	0.511906	0.391336	0.581492	0.0205916	0.427427	0.238732	0.348358	0.47867	0.396386	0.32719	B	-10.1872	Low
TCGA-MN-A4N1-01	60	Male	Never-smoker	II	T2a	N1	Wildtype	Wildtype	827	0	C1	D	0.442459	0.29954	0.518155	0.387862	0.351774	0.464984	0.567827	0.550693	0.45573	0.516335	0.0872312	0.423651	0.296896	0.577341	0.134539	0.374366	0.342163	0.339371	0.498835	0.327565	0.286709	B	-10.073	Low
TCGA-55-8511-01	73	Female	Ever-smoker	I	T2a	N0	Wildtype	Wildtype	552	0	C3	IE	0.459594	0.345141	0.59321	0.460196	0.380769	0.470677	0.590694	0.567161	0.412765	0.553421	0.165301	0.478083	0.383786	0.612524	0.278281	0.425179	0.413717	0.365054	0.529575	0.382716	0.325189	B	-9.89031	Low
TCGA-L4-A4E5-01	48	Female	Ever-smoker	I	T1	N0	Wildtype	Wildtype	578	0	C1	D	0.457538	0.254694	0.523112	0.402794	0.344524	0.471218	0.604621	0.583558	0.486315	0.562909	0.0911259	0.460564	0.295319	0.558053	0.0696174	0.380522	0.293571	0.390674	0.490725	0.379071	0.321937	B	-9.85142	Low
TCGA-35-4122-01	69	Male	Ever-smoker	I	T1	N0	Wildtype	Wildtype	225	0	NA	IE	0.493176	0.352397	0.549082	0.524015	0.283483	0.475436	0.581055	0.538474	0.481994	0.450509	0.129116	0.47028	0.411856	0.575878	0.344079	0.369432	0.500987	0.292978	0.50842	0.286481	0.336823	B	-9.83054	Low
TCGA-95-A4VN-01	62	Female	Ever-smoker	II	T2a	N1	Wildtype	Mutant	553	0	C2	IE	0.48979	0.332454	0.590781	0.497	0.366842	0.476137	0.594294	0.561833	0.440547	0.551535	0.162885	0.508342	0.445335	0.593809	0.236926	0.418208	0.422654	0.350207	0.531736	0.358223	0.315042	B	-9.81269	Low
TCGA-44-8119-01	73	Male	Ever-smoker	II	T3	N0	Wildtype	Wildtype	285	0	C1	F	0.487696	0.274255	0.479388	0.414371	0.40881	0.46825	0.602702	0.562787	0.514251	0.576817	0.141934	0.520552	0.363459	0.632888	0.0469348	0.382731	0.281438	0.360615	0.530736	0.366392	0.336219	C	-9.7868	Low
TCGA-95-7947-01	67	Male	Ever-smoker	I	T1a	N0	Mutant	Wildtype	477	0	C2	D	0.510674	0.280642	0.519754	0.43116	0.382278	0.451533	0.59667	0.541773	0.472647	0.542574	0.0808567	0.503512	0.322435	0.584468	0.260513	0.41181	0.332032	0.410839	0.50468	0.453619	0.317807	B	-9.75442	Low
TCGA-44-5644-01	51	Female	Ever-smoker	I	T2a	N0	Wildtype	Wildtype	863	0	NA	D	0.464441	0.209657	0.469756	0.369308	0.400376	0.496727	0.601512	0.553647	0.56375	0.552788	0.108395	0.491586	0.274917	0.55309	0.0407927	0.416122	0.204773	0.364826	0.444855	0.353595	0.302471	C	-9.69666	Low
TCGA-78-8640-01	59	Male	Ever-smoker	II	T1	N1	Wildtype	Wildtype	7062	0	C2	IE	0.478626	0.251631	0.518727	0.430493	0.354394	0.473498	0.573831	0.540201	0.503803	0.577736	0.125476	0.526039	0.333268	0.581042	0.10375	0.390308	0.306929	0.378649	0.475659	0.419568	0.378273	B	-9.68508	Low
TCGA-05-4427-01	65	Female	Ever-smoker	II	T2	N1	Wildtype	Mutant	791	0	NA	D	0.512559	0.319576	0.569609	0.456191	0.34179	0.503919	0.610465	0.576851	0.454126	0.583255	0.124933	0.550924	0.36119	0.602566	0.151225	0.393875	0.395186	0.411799	0.546975	0.438155	0.356659	B	-9.60505	Low
TCGA-44-A4SS-01	73	Male	Ever-smoker	I	T1b	N0	Wildtype	Wildtype	415	0	C3	IE	0.492509	0.366196	0.59621	0.506681	0.343983	0.489624	0.5848	0.546628	0.429256	0.564217	0.105674	0.503421	0.448308	0.622205	0.252904	0.433686	0.453564	0.36791	0.472337	0.390187	0.303584	B	-9.53742	Low
TCGA-49-4487-01	72	Female	Ever-smoker	I	T1	N0	Wildtype	Wildtype	855	1	C2	IE	0.50165	0.288505	0.503982	0.461599	0.414113	0.457133	0.576034	0.526035	0.431079	0.578389	0.128171	0.4832	0.388883	0.612918	0.0997837	0.395095	0.281473	0.374576	0.518439	0.425818	0.315923	B	-9.42144	Low
TCGA-86-8673-01	61	Male	Ever-smoker	I	T2	N0	Wildtype	Wildtype	862	0	C1	D	0.48445	0.285446	0.522548	0.420263	0.337844	0.466458	0.587668	0.542158	0.440612	0.561433	0.0594669	0.454141	0.375946	0.588435	0.075128	0.373063	0.291959	0.354936	0.489293	0.411678	0.293666	B	-9.05884	Low
TCGA-73-4676-01	45	Male	Ever-smoker	II	T2a	N1	Wildtype	Wildtype	281	1	C4	D	0.479041	0.331033	0.567378	0.4774	0.369377	0.473772	0.599512	0.579919	0.442194	0.554383	0.149711	0.529664	0.336468	0.573192	0.289393	0.39932	0.414315	0.355312	0.509078	0.349968	0.318737	B	-8.99546	Low
TCGA-91-A4BC-01	59	Male	Ever-smoker	II	T2b	N0	Wildtype	Wildtype	44	0	C2	IE/F	0.452662	0.300444	0.533162	0.450232	0.340298	0.450131	0.55066	0.5197	0.463097	0.557355	0.0812972	0.447875	0.405033	0.623443	0.218684	0.410405	0.301843	0.334577	0.474048	0.340506	0.323318	C	-8.82299	Low
TCGA-44-3396-01	74	Female	Ever-smoker	III	T2	N2	Wildtype	Wildtype	1130	0	C2	F	0.497382	0.365053	0.598809	0.526883	0.385153	0.478467	0.595019	0.585096	0.429647	0.503499	0.129195	0.523612	0.43763	0.611406	0.284548	0.425698	0.478394	0.352638	0.537037	0.39705	0.355171	B	-8.80639	Low
TCGA-49-4514-01	79	Female	Ever-smoker	I	T1	N0	Wildtype	Wildtype	1700	0	C1	IE	0.489816	0.266776	0.477579	0.476398	0.338773	0.462229	0.540931	0.527582	0.489852	0.524783	0.0886835	0.418933	0.33967	0.610575	0.111257	0.350526	0.290373	0.351182	0.481463	0.390919	0.310431	A	-8.75864	Low
TCGA-97-8176-01	63	Male	Ever-smoker	III	T3	N1	Wildtype	Mutant	468	1	C1	D	0.438607	0.332083	0.554232	0.449206	0.356298	0.462271	0.586127	0.557565	0.464194	0.564148	0.0912598	0.470831	0.337606	0.599498	0.151565	0.370076	0.375715	0.340278	0.470478	0.34352	0.322788	A	-8.7114	Low
TCGA-69-7979-01	71	Female	Ever-smoker	I	T2a	N0	Wildtype	Wildtype	408	0	NA	D	0.473195	0.256116	0.510223	0.381347	0.343894	0.46565	0.567184	0.550162	0.495025	0.458777	0.115262	0.424597	0.256046	0.601843	0.107024	0.371939	0.336707	0.365887	0.463696	0.339524	0.31136	B	-8.66881	Low
TCGA-49-6761-01	68	Female	Ever-smoker	III	T1	N2	Wildtype	Wildtype	354	0	C2	IE	0.469856	0.307232	0.529807	0.486768	0.359974	0.481652	0.580093	0.552361	0.471479	0.540246	0.104564	0.510518	0.414023	0.571313	0.206416	0.380227	0.298615	0.317735	0.488075	0.310341	0.323699	B	-8.36575	Low
TCGA-L9-A8F4-01	64	Female	Ever-smoker	I	T2a	N0	Wildtype	Wildtype	476	0	C2	IE	0.473261	0.264187	0.522799	0.427892	0.40716	0.45939	0.595703	0.54252	0.502519	0.588675	0.164982	0.511919	0.374304	0.566824	0.108517	0.422058	0.271621	0.369496	0.494048	0.4077	0.323417	B	-8.34588	Low
TCGA-78-7166-01	84	Male	Ever-smoker	II	T2	N1	Wildtype	Mutant	258	1	C1	D	0.454725	0.251875	0.511958	0.462681	0.371909	0.446085	0.530445	0.528868	0.413562	0.503976	0.0625321	0.480408	0.3519	0.589344	0.0529044	0.396647	0.290171	0.331564	0.470341	0.356754	0.30663	A	-8.31524	Low
TCGA-75-5122-01	NA	Male	Ever-smoker	I	T2	N0	Wildtype	Wildtype	NA	1	C2	IE	NA	NA	NA	NA	NA	NA	NA	NA	NA	NA	NA	NA	NA	NA	NA	NA	NA	NA	NA	NA	NA	NA	-8.21537	Low
TCGA-75-6205-01	NA	Female	Never-smoker	I	T2a	N0	Wildtype	Wildtype	NA	1	C2	IE/F	NA	NA	NA	NA	NA	NA	NA	NA	NA	NA	NA	NA	NA	NA	NA	NA	NA	NA	NA	NA	NA	NA	-8.0105	Low
TCGA-69-7761-01	84	Male	Ever-smoker	I	T2a	N0	Wildtype	Wildtype	186	0	C6	IE	0.481789	0.353419	0.631492	0.515571	0.297732	0.458149	0.59226	0.542065	0.418046	0.577776	0.147884	0.557801	0.445167	0.629889	0.309636	0.447176	0.515627	0.34963	0.485809	0.368095	0.328074	B	-7.98412	Low
TCGA-55-8302-01	54	Male	Ever-smoker	I	T2	N0	Wildtype	Mutant	478	0	C2	IE	0.480942	0.31856	0.564734	0.444719	0.37605	0.482847	0.567359	0.552289	0.447795	0.499391	0.155232	0.484822	0.343595	0.578882	0.302932	0.3857	0.433453	0.349178	0.488121	0.359594	0.331456	B	-7.91981	Low
TCGA-05-4390-01	58	Female	Ever-smoker	I	T2	N0	Wildtype	Mutant	1126	0	C1	D	0.466929	0.238808	0.478879	0.41719	0.321158	0.476829	0.584931	0.557329	0.471977	0.555472	0.0728446	0.507201	0.299883	0.605937	0.0149713	0.357269	0.322501	0.325846	0.502001	0.318427	0.358571	C	-7.88276	Low
TCGA-55-A48Z-01	60	Female	Ever-smoker	III	T1a	N3	Mutant	Wildtype	651	0	C1	D	0.476786	0.311182	0.537726	0.44922	0.381654	0.462342	0.586105	0.556749	0.466849	0.56208	0.0787372	0.433413	0.359738	0.627351	0.161358	0.396955	0.364074	0.341933	0.499438	0.365967	0.294834	B	-7.84843	Low
TCGA-MP-A4SV-01	67	Male	Ever-smoker	I	T2	N0	Wildtype	Wildtype	2620	1	C2	IE	0.477971	0.289969	0.565148	0.433226	0.374014	0.46202	0.575291	0.537008	0.456697	0.550687	0.110819	0.498259	0.392539	0.592501	0.214681	0.412218	0.358393	0.358454	0.490915	0.335937	0.331777	B	-7.83953	Low
TCGA-49-6742-01	70	Male	Ever-smoker	II	T2a	N1	Wildtype	Wildtype	488	1	C2	D	0.463439	0.288873	0.520772	0.471877	0.366555	0.464364	0.591854	0.568048	0.413142	0.534861	0.0988236	0.529494	0.319248	0.59787	0.126411	0.371101	0.362754	0.349004	0.452659	0.335269	0.3203	A	-7.68969	Low
TCGA-93-8067-01	77	Male	Ever-smoker	I	T2a	N0	Wildtype	Mutant	186	0	C2	D	0.495985	0.307928	0.517622	0.428393	0.342873	0.475696	0.587205	0.552092	0.499448	0.600655	0.132062	0.503717	0.296434	0.628328	0.152022	0.375803	0.336506	0.402106	0.518518	0.425008	0.332302	A	-7.57891	Low
TCGA-50-5936-01	58	Male	Never-smoker	III	T2	N2	Wildtype	Mutant	257	1	C1	F	0.485667	0.310747	0.547244	0.459568	0.380293	0.475441	0.608	0.579557	0.407016	0.578877	0.123275	0.525077	0.352526	0.593377	0.168033	0.386158	0.420717	0.344963	0.485915	0.397025	0.336875	B	-7.5658	Low
TCGA-49-AAR4-01	51	Male	Ever-smoker	III	T2	N2	Wildtype	Wildtype	879	1	C2	IE	0.478794	0.3085	0.565925	0.460872	0.386587	0.46265	0.575588	0.538848	0.429096	0.496037	0.0945116	0.45536	0.418869	0.610299	0.295457	0.420075	0.394435	0.321195	0.482214	0.325824	0.280869	B	-7.4641	Low
TCGA-MP-A4T8-01	68	Male	Ever-smoker	III	T2	N2	Wildtype	Mutant	161	1	C2	D	0.442417	0.254726	0.533745	0.370644	0.380165	0.474797	0.569531	0.56407	0.462696	0.62588	0.0662312	0.479578	0.264351	0.577512	0.0324243	0.370835	0.326639	0.331022	0.494883	0.314209	0.322784	B	-7.35143	Low
TCGA-86-8074-01	62	Female	Ever-smoker	II	T1b	N1	Mutant	Wildtype	24	0	C2	F	NA	NA	NA	NA	NA	NA	NA	NA	NA	NA	NA	NA	NA	NA	NA	NA	NA	NA	NA	NA	NA	NA	-7.2602	Low
TCGA-78-8660-01	69	Male	Ever-smoker	II	T2	N1	Wildtype	Wildtype	321	1	C2	IE	0.474695	0.333595	0.560175	0.462548	0.36995	0.462971	0.560436	0.527731	0.472382	0.547093	0.113573	0.494644	0.417106	0.623082	0.225991	0.394238	0.378795	0.338179	0.502622	0.383485	0.313387	B	-7.24349	Low
TCGA-55-8614-01	76	Male	Ever-smoker	I	T2a	N0	Wildtype	Wildtype	536	0	C1	D	0.504015	0.269553	0.507744	0.471521	0.413861	0.464178	0.571871	0.537211	0.499954	0.506964	0.125445	0.483901	0.340219	0.5855	0.133623	0.412609	0.370978	0.398905	0.525859	0.455553	0.348828	B	-7.24055	Low
TCGA-MP-A4T4-01	68	Female	Ever-smoker	II	T2	N1	Wildtype	Mutant	2617	1	C2	IE	0.490445	0.332475	0.580983	0.483006	0.363789	0.46878	0.557985	0.516904	0.472418	0.555866	0.12654	0.499271	0.445735	0.608939	0.285984	0.423197	0.390613	0.387131	0.502729	0.404957	0.325296	B	-7.21289	Low
TCGA-55-8094-01	51	Male	Ever-smoker	IV	T2b	N0	Wildtype	Mutant	541	0	C2	D	0.430412	0.225859	0.479712	0.360033	0.349992	0.494437	0.62096	0.586448	0.528253	0.542253	0.112951	0.491958	0.241234	0.550361	0.0119158	0.359375	0.267914	0.350281	0.469192	0.334399	0.287957	C	-7.1365	Low
TCGA-95-7043-01	63	Female	Ever-smoker	I	T1a	N0	Wildtype	Wildtype	503	1	C1	D	0.496109	0.241245	0.445408	0.373242	0.417053	0.486299	0.573172	0.511156	0.52377	0.535407	0.171726	0.443857	0.292739	0.587123	0.164039	0.385617	0.305232	0.35203	0.457989	0.404119	0.34912	B	-7.13177	Low
TCGA-J2-A4AD-01	61	Female	Ever-smoker	I	T1a	N0	Wildtype	Wildtype	550	1	C1	D	0.459662	0.263458	0.522824	0.381563	0.341269	0.475816	0.595698	0.549433	0.450197	0.540294	0.108597	0.495625	0.271825	0.570344	0.200563	0.415437	0.35676	0.379379	0.479224	0.397084	0.308265	B	-7.11941	Low
TCGA-64-1679-01	58	Female	Ever-smoker	III	T1	N2	Wildtype	Wildtype	2488	0	C1	F	0.479834	0.335616	0.531878	0.438349	0.382865	0.473451	0.630435	0.566462	0.433932	0.536626	0.117003	0.507646	0.384448	0.611565	0.175355	0.401799	0.366229	0.326952	0.478685	0.312987	0.319002	B	-7.10713	Low
TCGA-49-4494-01	77	Male	Ever-smoker	III	T3	N2	Mutant	Wildtype	1081	1	C2	IE	0.477112	0.336373	0.529141	0.516844	0.293526	0.449436	0.569498	0.573797	0.503249	0.497664	0.130843	0.437587	0.392998	0.590126	0.227006	0.367376	0.440717	0.306948	0.48382	0.30905	0.349363	B	-7.05369	Low
TCGA-86-A4JF-01	56	Male	Never-smoker	II	T3	N0	Wildtype	Mutant	737	1	C2	D	0.463595	0.319299	0.57031	0.452284	0.371455	0.460675	0.595138	0.557146	0.459367	0.578876	0.058643	0.48958	0.380433	0.609988	0.185448	0.385952	0.4275	0.32309	0.499882	0.314666	0.353152	B	-6.9778	Low
TCGA-55-7910-01	50	Female	Ever-smoker	II	T2b	N0	Wildtype	Mutant	1040	0	NA	D	0.46065	0.252449	0.543335	0.354154	0.358087	0.461343	0.612477	0.547094	0.522296	0.572648	0.100884	0.503313	0.311571	0.574356	0.106004	0.407947	0.384322	0.330124	0.51718	0.357262	0.30484	C	-6.95653	Low
TCGA-50-5939-01	85	Male	Ever-smoker	I	T2	N0	Wildtype	Wildtype	460	1	C1	F	0.471864	0.359268	0.574008	0.491433	0.364227	0.456947	0.590437	0.545914	0.436381	0.542774	0.145595	0.520963	0.429392	0.63778	0.274833	0.421199	0.489426	0.393933	0.521172	0.420144	0.314519	B	-6.95648	Low
TCGA-55-7911-01	70	Female	Ever-smoker	I	T1a	N0	Wildtype	Mutant	537	0	C2	IE	0.485002	0.340694	0.60555	0.482862	0.330432	0.467817	0.559853	0.535957	0.421844	0.516702	0.0990386	0.501172	0.41127	0.600481	0.386463	0.396684	0.513411	0.35229	0.482376	0.377112	0.339819	B	-6.94011	Low
TCGA-69-7978-01	59	Male	Ever-smoker	II	T2b	N1	Wildtype	Mutant	134	0	NA	IE	0.4811	0.369914	0.603106	0.476922	0.341069	0.472379	0.595182	0.551352	0.446241	0.508095	0.151686	0.526794	0.46137	0.614781	0.299384	0.425613	0.499846	0.369047	0.515841	0.38977	0.325239	B	-6.81551	Low
TCGA-75-6207-01	NA	Male	Ever-smoker	III	T2	N2	Mutant	Wildtype	NA	1	C2	D	NA	NA	NA	NA	NA	NA	NA	NA	NA	NA	NA	NA	NA	NA	NA	NA	NA	NA	NA	NA	NA	NA	-6.75232	Low
TCGA-05-5428-01	57	Male	Ever-smoker	II	T1b	N1	Wildtype	Wildtype	670	0	C2	F	0.455515	0.297206	0.534342	0.469772	0.284569	0.449745	0.573951	0.547781	0.42704	0.476726	0.0942343	0.463932	0.321129	0.570556	0.302876	0.385846	0.376606	0.301816	0.482764	0.280301	0.299625	B	-6.51072	Low
TCGA-62-A46U-01	71	Female	Never-smoker	II	T2	N1	Mutant	Wildtype	2067	0	C3	IE	0.507608	0.352596	0.585883	0.504681	0.33448	0.459779	0.607899	0.542629	0.470353	0.53477	0.144627	0.509679	0.470926	0.628552	0.353192	0.42726	0.463711	0.376464	0.505683	0.386669	0.326798	B	-6.49152	Low
TCGA-78-7159-01	60	Female	Ever-smoker	I	T1	NX	Wildtype	Wildtype	1974	0	C1	D	0.469804	0.248559	0.506911	0.439513	0.353221	0.475106	0.589891	0.549832	0.473126	0.586272	0.0903338	0.491425	0.313274	0.648566	0.109278	0.386316	0.334453	0.352304	0.504656	0.363147	0.333587	C	-6.23941	Low
TCGA-MN-A4N5-01	63	Male	Never-smoker	I	T1a	N0	Wildtype	Mutant	84	0	C2	IE	0.453142	0.337944	0.572793	0.41518	0.36394	0.457323	0.56442	0.523298	0.397988	0.552031	0.0896102	0.468136	0.421665	0.627735	0.237591	0.41221	0.386004	0.377745	0.479849	0.358913	0.266103	B	-6.0634	Low
TCGA-NJ-A4YF-01	50	Female	Ever-smoker	I	T1	N0	Wildtype	Wildtype	2161	0	C1	D	0.430706	0.254571	0.515355	0.346094	0.330392	0.503777	0.582094	0.567851	0.474632	0.558253	0.142679	0.482349	0.235429	0.580081	0.0993309	0.409433	0.374139	0.299835	0.470583	0.288321	0.264745	B	-6.00142	Low
TCGA-55-A494-01	61	Female	Ever-smoker	I	T2a	N0	Wildtype	Mutant	481	0	C3	D	0.4616	0.301494	0.54826	0.387061	0.326086	0.467558	0.597843	0.592519	0.479954	0.533783	0.111422	0.461862	0.217357	0.592401	0.144501	0.392302	0.519977	0.3427	0.451593	0.315718	0.28455	B	-5.97637	Low
TCGA-55-7903-01	64	Male	Ever-smoker	I	T1b	N0	Wildtype	Wildtype	567	0	C2	IE	0.467042	0.317501	0.569377	0.460207	0.313388	0.468606	0.595137	0.545579	0.429714	0.540553	0.125143	0.497499	0.358623	0.585571	0.295023	0.40065	0.409512	0.359044	0.509813	0.349567	0.344705	B	-5.96873	Low
TCGA-95-7567-01	61	Male	Never-smoker	II	T2b	N1	Wildtype	Mutant	568	0	C2	IE	0.479613	0.320217	0.558989	0.436902	0.355879	0.454356	0.552565	0.546295	0.431548	0.56357	0.0894025	0.4827	0.382233	0.590399	0.264317	0.399093	0.338397	0.339185	0.485897	0.365243	0.313088	B	-5.88327	Low
TCGA-75-5147-01	NA	Female	Never-smoker	I	T2	N0	Wildtype	Wildtype	1333	0	C2	F	0.484149	0.292999	0.525972	0.483459	0.317938	0.485134	0.576613	0.532127	0.494854	0.48756	0.0487055	0.457796	0.362594	0.587848	0.228004	0.377701	0.342197	0.369973	0.48379	0.375323	0.337921	B	-5.87424	Low
TCGA-05-4434-01	67	Female	Ever-smoker	IV	T4	N1	Wildtype	Wildtype	457	1	NA	F	0.487743	0.341739	0.592787	0.526151	0.360381	0.450568	0.568734	0.53406	0.455102	0.509355	0.0942267	0.473174	0.429647	0.63886	0.274233	0.42588	0.475642	0.337701	0.49027	0.309973	0.321488	B	-5.77615	Low
TCGA-55-8092-01	75	Male	Ever-smoker	II	T3	N0	Wildtype	Wildtype	154	1	C2	IE	0.453196	0.318472	0.577755	0.506643	0.280601	0.459954	0.573959	0.512353	0.484365	0.569651	0.113887	0.499314	0.42571	0.555948	0.222806	0.425666	0.374702	0.340168	0.480368	0.372654	0.326909	B	-5.75353	Low
TCGA-MN-A4N4-01	57	Male	Never-smoker	I	T1b	N0	Wildtype	Wildtype	1175	0	C1	D	0.459457	0.286269	0.494507	0.424668	0.390664	0.465421	0.566318	0.531411	0.453301	0.540317	0.111451	0.450498	0.385385	0.598935	0.0758022	0.393407	0.212829	0.341249	0.476439	0.385882	0.331646	B	-5.71268	Low
TCGA-67-3771-01	77	Female	Never-smoker	I	T1	N0	Wildtype	Wildtype	610	0	C2	IE/F	0.481006	0.257065	0.503417	0.420609	0.338607	0.494497	0.586811	0.54434	0.486612	0.524261	0.102489	0.533755	0.34706	0.582336	0.193099	0.376468	0.395382	0.349328	0.448381	0.384377	0.258005	B	-5.68788	Low
TCGA-69-7973-01	42	Female	Ever-smoker	I	T2a	N0	Wildtype	Mutant	230	0	NA	D	0.465148	0.212734	0.498883	0.399952	0.34786	0.459325	0.557998	0.545422	0.587816	0.589165	0.0858946	0.489926	0.30826	0.604485	-0.00807686	0.370486	0.318038	0.350244	0.46999	0.347802	0.327185	A	-5.68184	Low
TCGA-78-7145-01	52	Female	Ever-smoker	IV	T4	N1	Wildtype	Mutant	826	1	C4	F	0.469755	0.290157	0.526806	0.448554	0.352833	0.487458	0.586083	0.55491	0.491117	0.578028	0.136116	0.568262	0.333555	0.588494	0.143035	0.38379	0.370728	0.348495	0.49376	0.321604	0.33186	B	-5.66938	Low
TCGA-64-5779-01	61	Male	Ever-smoker	III	T2	N2	Wildtype	Wildtype	864	0	NA	D	0.481151	0.259524	0.519494	0.379909	0.361145	0.472526	0.570496	0.536889	0.486945	0.542168	0.111165	0.514893	0.321092	0.580703	0.142023	0.412336	0.344394	0.353513	0.501212	0.329401	0.302678	C	-5.66636	Low
TCGA-93-A4JQ-01	49	Male	Never-smoker	I	T1b	N0	Wildtype	Wildtype	526	0	C2	IE/F	0.460412	0.330113	0.578724	0.491283	0.372146	0.459424	0.600689	0.545894	0.423577	0.496272	0.0968587	0.461693	0.431296	0.615798	0.265821	0.441166	0.413886	0.318096	0.483169	0.321449	0.281829	B	-5.65435	Low
TCGA-91-6840-01	59	Female	Ever-smoker	I	T1b	N0	Wildtype	Wildtype	372	0	C2	D	0.514087	0.253937	0.493793	0.445858	0.408169	0.452609	0.585222	0.541781	0.44704	0.587361	0.086141	0.492746	0.314553	0.584039	0.0775187	0.396645	0.314912	0.360376	0.468432	0.422393	0.355361	B	-5.64128	Low
TCGA-55-A490-01	78	Male	Ever-smoker	II	T2b	N0	Wildtype	Mutant	99	1	C1	D	0.451172	0.274244	0.503121	0.384326	0.392264	0.496531	0.567161	0.549103	0.441856	0.543401	0.139885	0.449719	0.350914	0.547603	0.109106	0.359818	0.367895	0.365173	0.504444	0.344065	0.330007	B	-5.62697	Low
TCGA-75-5126-01	NA	Female	Ever-smoker	III	T3	N2	Wildtype	Mutant	NA	0	C4	F	NA	NA	NA	NA	NA	NA	NA	NA	NA	NA	NA	NA	NA	NA	NA	NA	NA	NA	NA	NA	NA	NA	-5.51128	Low
TCGA-4B-A93V-01	52	Female	Ever-smoker	I	T1b	N0	Wildtype	Mutant	300	1	C1	D	0.504484	0.31348	0.513145	0.407109	0.363828	0.46761	0.54863	0.521474	0.494684	0.545485	0.0697069	0.502591	0.324118	0.55603	0.043006	0.379467	0.363965	0.366798	0.497508	0.39959	0.297939	C	-5.47958	Low
TCGA-86-7701-01	66	Male	Never-smoker	IV	T2	N0	Wildtype	Wildtype	947	0	NA	D	0.488353	0.318457	0.544764	0.441164	0.333716	0.46711	0.581753	0.546788	0.48695	0.557638	0.10418	0.501122	0.393661	0.617315	0.234657	0.391706	0.430097	0.326548	0.497494	0.347209	0.331211	C	-5.47019	Low
TCGA-55-6979-01	59	Female	Never-smoker	II	T2	N1	Wildtype	Wildtype	237	1	C2	IE	0.503983	0.366654	0.576557	0.528965	0.368098	0.467956	0.601543	0.56488	0.458663	0.535326	0.0931282	0.487642	0.463083	0.622125	0.318857	0.416846	0.417099	0.354873	0.508123	0.409842	0.315691	B	-5.23507	Low
TCGA-55-8085-01	64	Male	Never-smoker	I	T1b	N0	Wildtype	Wildtype	904	0	C2	IE	0.47326	0.294251	0.538716	0.460477	0.287557	0.449747	0.568504	0.535034	0.451689	0.556218	0.116302	0.473557	0.379121	0.595008	0.105629	0.39657	0.327696	0.363638	0.479636	0.352672	0.305097	B	-5.16552	Low
TCGA-05-5425-01	68	Male	Ever-smoker	II	T2b	N1	Wildtype	Wildtype	882	0	C2	IE	0.484942	0.333405	0.566855	0.48267	0.339907	0.469417	0.5941	0.552048	0.490876	0.533418	0.150639	0.52235	0.384152	0.5983	0.266569	0.408467	0.38384	0.326548	0.506677	0.343035	0.309698	B	-5.1469	Low
TCGA-05-4389-01	70	Male	Ever-smoker	I	T1	N0	Wildtype	Wildtype	1369	0	C2	IE	0.485826	0.293585	0.520447	0.481432	0.319114	0.485509	0.565448	0.543293	0.470292	0.576974	0.125185	0.485656	0.366141	0.620678	0.275177	0.416233	0.376341	0.347536	0.455458	0.356246	0.305118	B	-5.07933	Low
TCGA-86-8075-01	66	Female	Never-smoker	I	T2	N0	Mutant	Wildtype	694	1	C1	F	0.496056	0.300038	0.529845	0.458656	0.394669	0.462033	0.58023	0.518083	0.497357	0.53087	0.119172	0.482748	0.359934	0.625434	0.167527	0.407086	0.349386	0.390338	0.51797	0.396489	0.319486	B	-4.98605	Low
TCGA-NJ-A4YP-01	52	Male	Ever-smoker	I	T2a	N0	Wildtype	Mutant	50	0	C1	D	0.456565	0.323927	0.540186	0.458547	0.358073	0.434262	0.548174	0.523396	0.416703	0.524308	0.0536293	0.448823	0.394969	0.595734	0.0880097	0.365193	0.359931	0.322035	0.469144	0.336989	0.276199	A	-4.8792	Low
TCGA-44-6145-01	62	Female	Ever-smoker	I	T1	N0	Wildtype	Mutant	595	0	C2	IE	0.487413	0.359449	0.577761	0.474325	0.380345	0.469117	0.597018	0.550324	0.415116	0.593155	0.130488	0.506339	0.433928	0.611933	0.263152	0.423611	0.422692	0.370558	0.503278	0.411632	0.33049	B	-4.81001	Low
TCGA-49-6745-01	82	Male	Ever-smoker	III	T2a	N2	Wildtype	Wildtype	522	0	C2	IE	0.503774	0.348358	0.581022	0.507744	0.332024	0.462642	0.602441	0.559236	0.452475	0.534973	0.153743	0.550669	0.421227	0.616772	0.367627	0.3867	0.454039	0.364665	0.499583	0.383938	0.364133	B	-4.78136	Low
TCGA-55-6712-01	71	Male	Never-smoker	II	T2a	N1	Wildtype	Wildtype	171	1	C3	IE/F	0.47704	0.35574	0.593651	0.512161	0.390426	0.462254	0.534829	0.547114	0.441554	0.550932	0.249605	0.508224	0.439201	0.621621	0.313508	0.426314	0.462079	0.366175	0.511733	0.384139	0.378361	B	-4.7752	Low
TCGA-64-1676-01	58	Male	Ever-smoker	I	T1a	N0	Wildtype	Wildtype	1728	0	C2	IE	0.461107	0.328778	0.556895	0.492921	0.30139	0.454132	0.586826	0.540787	0.445171	0.502186	0.149195	0.463134	0.376367	0.575097	0.251468	0.368093	0.414471	0.304041	0.485933	0.299495	0.284024	B	-4.76963	Low
TCGA-53-7813-01	51	Female	Ever-smoker	III	T4	N0	Wildtype	Mutant	424	0	C2	D	0.483222	0.23851	0.5204	0.447753	0.324208	0.471229	0.557294	0.51846	0.457359	0.5794	0.0412065	0.493394	0.291821	0.576496	0.0986332	0.384173	0.334567	0.340918	0.476277	0.355381	0.321402	C	-4.76645	Low
TCGA-62-A472-01	70	Male	Ever-smoker	II	T3	N0	Wildtype	Wildtype	910	0	C2	IE	0.452842	0.333222	0.594507	0.445024	0.313573	0.46813	0.54826	0.526163	0.405157	0.553623	0.140542	0.47384	0.354815	0.578098	0.343463	0.391553	0.493147	0.318673	0.465114	0.302968	0.309388	B	-4.72706	Low
TCGA-91-6829-01	78	Male	Ever-smoker	I	T2	N0	Wildtype	Wildtype	1258	1	C1	D	0.486248	0.26758	0.486524	0.368181	0.331556	0.477072	0.555378	0.516524	0.4557	0.610497	0.110557	0.531782	0.327528	0.611669	0.143223	0.381359	0.299883	0.394196	0.484209	0.406327	0.324288	B	-4.68228	Low
TCGA-55-8506-01	62	Female	Never-smoker	II	T3	N0	Mutant	Wildtype	11	0	C6	D	NA	NA	NA	NA	NA	NA	NA	NA	NA	NA	NA	NA	NA	NA	NA	NA	NA	NA	NA	NA	NA	NA	-4.58275	Low
TCGA-NJ-A4YQ-01	69	Female	Ever-smoker	I	T1b	N0	Wildtype	Wildtype	1432	0	C2	IE	0.450439	0.293693	0.558173	0.459389	0.338084	0.464677	0.557866	0.524971	0.432913	0.56762	0.0999081	0.488923	0.427687	0.601722	0.220539	0.42423	0.358302	0.32481	0.450258	0.332645	0.290202	B	-4.54661	Low
TCGA-69-A59K-01	60	Female	Ever-smoker	II	T3	N0	Wildtype	Wildtype	591	0	C3	D	0.4743	0.267652	0.552649	0.416334	0.387419	0.478096	0.575144	0.535272	0.506204	0.501027	0.0976216	0.482999	0.359695	0.559434	0.16212	0.39362	0.371921	0.392099	0.503718	0.368883	0.319434	B	-4.53209	Low
TCGA-05-4382-01	68	Male	Ever-smoker	I	T2	N0	Mutant	Wildtype	607	0	C6	F	0.474161	0.337776	0.530297	0.480615	0.363064	0.474104	0.583893	0.553203	0.470144	0.557394	0.117768	0.485045	0.412269	0.602575	0.244242	0.395737	0.373317	0.350666	0.506975	0.370783	0.282195	B	-4.42862	Low
TCGA-49-AAQV-01	63	Female	Never-smoker	II	T1	N1	Wildtype	Wildtype	677	1	C2	IE	0.45106	0.305517	0.549652	0.432593	0.353902	0.464231	0.589103	0.546197	0.446811	0.615431	0.0495947	0.418423	0.373985	0.616903	0.195639	0.399989	0.407802	0.343758	0.465887	0.324191	0.304767	B	-4.29837	Low
TCGA-55-8301-01	58	Male	Ever-smoker	I	T2a	N0	Wildtype	Wildtype	534	0	C2	IE	0.491672	0.351305	0.573216	0.496343	0.338984	0.457514	0.585226	0.551665	0.464541	0.595544	0.121942	0.476682	0.451971	0.605545	0.284762	0.439092	0.361852	0.36587	0.486441	0.396793	0.344084	B	-4.25911	Low
TCGA-55-6984-01	71	Female	Never-smoker	II	T2	N1	Wildtype	Mutant	760	1	C1	D	0.480812	0.324726	0.587091	0.479523	0.363462	0.460211	0.5775	0.550633	0.458338	0.5121	0.153151	0.498354	0.352831	0.616065	0.185041	0.402836	0.504529	0.37311	0.513234	0.421522	0.311029	A	-4.0698	Low
TCGA-86-7713-01	70	Male	Never-smoker	II	T2b	N0	Wildtype	Mutant	1157	0	C2	D	0.432876	0.213662	0.486404	0.3398	0.386363	0.460199	0.576263	0.511073	0.423541	0.595782	0.149314	0.534127	0.191057	0.533146	-0.00067324	0.377575	0.273771	0.343761	0.443725	0.336629	0.289602	A	-3.98988	Low
TCGA-69-7760-01	73	Male	Never-smoker	II	T3	N0	Mutant	Wildtype	202	0	C1	D	0.447008	0.244447	0.531266	0.38704	0.344304	0.480688	0.559617	0.499283	0.526657	0.617222	0.0463638	0.511769	0.33879	0.54677	0.21582	0.403475	0.340338	0.33863	0.479925	0.322306	0.340294	B	-3.98704	Low
TCGA-L9-A7SV-01	69	Male	Ever-smoker	II	T2a	N1	Wildtype	Wildtype	565	0	C1	D	0.428535	0.278353	0.534957	0.35476	0.37386	0.470407	0.57157	0.534159	0.420842	0.589805	0.135614	0.450214	0.270752	0.534842	0.200555	0.387606	0.392256	0.36951	0.446211	0.33628	0.280939	A	-3.899	Low
TCGA-97-8175-01	55	Female	Never-smoker	I	T2a	N0	Wildtype	Wildtype	551	0	C2	F	0.459401	0.340039	0.582215	0.490902	0.325964	0.481188	0.606345	0.582494	0.42615	0.486813	0.10312	0.473589	0.427109	0.615305	0.211905	0.406914	0.462931	0.314144	0.482935	0.318788	0.322839	B	-3.8414	Low
TCGA-44-3917-01	33	Female	Ever-smoker	I	T2	N0	Wildtype	Mutant	1183	0	NA	NA	0.440242	0.254003	0.492952	0.330254	0.332777	0.439092	0.533664	0.441269	0.477668	0.547369	0.190765	0.609194	0.261837	0.508903	0.148402	0.41235	0.313722	0.37964	0.470343	0.40443	0.333387	C	-3.69848	Low
TCGA-78-7147-01	67	Female	Ever-smoker	II	T2	N1	Mutant	Wildtype	586	1	C2	IE	0.464258	0.250465	0.510424	0.420311	0.337553	0.461334	0.561893	0.511481	0.491015	0.540389	0.0738439	0.433945	0.333433	0.589509	0.149966	0.408928	0.31548	0.362162	0.466886	0.353504	0.275075	B	-3.57235	Low
TCGA-55-A491-01	81	Female	Ever-smoker	I	T1b	N0	Wildtype	Wildtype	626	0	C2	IE	0.497943	0.293547	0.489155	0.481175	0.359082	0.470943	0.57025	0.553982	0.500764	0.565335	0.0824335	0.413949	0.36548	0.635844	0.152851	0.374638	0.298015	0.383549	0.450077	0.395051	0.304249	B	-3.54692	Low
TCGA-86-8055-01	79	Male	Ever-smoker	II	T2a	N1	Mutant	Wildtype	124	1	C1	F	0.476506	0.317382	0.551781	0.476701	0.34313	0.473334	0.560491	0.509992	0.501067	0.558178	0.106411	0.533714	0.368331	0.59707	0.240351	0.412866	0.401431	0.339551	0.466543	0.314181	0.342542	B	-3.5108	Low
TCGA-05-5420-01	67	Male	Ever-smoker	III	T2	N2	Wildtype	Wildtype	457	0	NA	IE	0.472994	0.36857	0.594057	0.558493	0.30926	0.464917	0.576169	0.54771	0.47307	0.481407	0.0745336	0.482251	0.428257	0.557782	0.377252	0.399699	0.434858	0.287887	0.466785	0.312402	0.31775	B	-3.44702	Low
TCGA-73-4668-01	66	Female	Ever-smoker	II	T2	N1	Wildtype	Wildtype	467	0	C1	D	0.474527	0.293455	0.557608	0.386819	0.405289	0.480881	0.614153	0.57432	0.481154	0.570164	0.131753	0.532619	0.33916	0.623176	0.213613	0.390532	0.39911	0.353489	0.483073	0.343413	0.322738	B	-3.38291	Low
TCGA-86-7954-01	68	Female	Ever-smoker	I	T2	N0	Wildtype	Wildtype	605	0	NA	IE	0.492111	0.317601	0.535689	0.473941	0.363941	0.475111	0.604894	0.535751	0.483887	0.596967	0.114399	0.476453	0.430187	0.640398	0.267665	0.436007	0.333749	0.408639	0.499521	0.415474	0.324232	B	-3.28573	Low
TCGA-05-4432-01	66	Male	Ever-smoker	II	T2	N1	Wildtype	Wildtype	761	0	C2	D	0.501817	0.271455	0.49202	0.45271	0.37111	0.482381	0.586568	0.569711	0.478161	0.575164	0.126183	0.474746	0.357249	0.607168	0.0560371	0.413482	0.281375	0.372624	0.501933	0.386674	0.2903	C	-3.26708	Low
TCGA-55-8299-01	61	Female	Ever-smoker	I	T1b	N0	Wildtype	Mutant	469	1	C6	IE/F	0.474337	0.352142	0.577445	0.499327	0.382244	0.447305	0.580045	0.525373	0.436421	0.556838	0.116324	0.480854	0.443751	0.632935	0.245237	0.405494	0.420394	0.322454	0.485556	0.337139	0.324423	B	-3.25233	Low
TCGA-MP-A4SY-01	61	Male	Ever-smoker	II	T2	N1	Wildtype	Mutant	1501	1	C1	F	0.454641	0.346126	0.562332	0.43864	0.327504	0.483781	0.544248	0.537993	0.443674	0.506397	0.0656049	0.47413	0.376227	0.602693	0.181418	0.395478	0.50601	0.354971	0.479992	0.340273	0.306401	B	-3.21429	Low
TCGA-95-7039-01	54	Female	Ever-smoker	II	T3	N0	Mutant	Mutant	1272	0	C1	D	0.456377	0.30976	0.551168	0.425143	0.37595	0.466453	0.577505	0.55259	0.463751	0.539641	0.141609	0.479107	0.340462	0.575305	0.194985	0.367068	0.386937	0.337191	0.484816	0.338238	0.309715	B	-3.17141	Low
TCGA-MP-A4TK-01	56	Female	Ever-smoker	II	T2	N1	Wildtype	Mutant	582	1	C1	F	0.461077	0.31158	0.542783	0.419337	0.416656	0.449423	0.582226	0.532619	0.441757	0.507593	0.153393	0.480463	0.412134	0.603245	0.153636	0.387672	0.330659	0.343269	0.496073	0.366975	0.299549	B	-3.0758	Low
TCGA-55-8208-01	73	Female	Ever-smoker	I	T1b	N0	Wildtype	Wildtype	674	0	C2	IE/F	0.506313	0.339043	0.548654	0.502349	0.379649	0.46648	0.596716	0.537684	0.459471	0.529862	0.108542	0.493022	0.456853	0.636366	0.203072	0.42224	0.364689	0.355612	0.505155	0.402633	0.311126	B	-3.06661	Low
TCGA-49-AAR2-01	64	Male	Never-smoker	I	T2	N0	Wildtype	Wildtype	2224	0	C2	IE	0.435827	0.263202	0.493741	0.390149	0.297473	0.455301	0.554807	0.506908	0.375602	0.484732	0.0665177	0.401047	0.347843	0.591322	0.0411567	0.399438	0.295479	0.351014	0.446369	0.360541	0.276137	A	-3.04427	Low
TCGA-49-4488-01	74	Female	Never-smoker	I	T1	N0	Wildtype	Wildtype	869	1	C2	IE	0.455959	0.339228	0.570508	0.471684	0.322956	0.465078	0.556573	0.549464	0.482106	0.532066	0.152252	0.474479	0.356942	0.613477	0.28475	0.415522	0.43253	0.320668	0.504238	0.297798	0.321384	B	-3.00514	Low
TCGA-55-6987-01	77	Male	Never-smoker	I	T1	N0	Wildtype	Wildtype	2137	0	NA	IE	0.473112	0.333349	0.564591	0.4964	0.349057	0.465215	0.580938	0.525397	0.476699	0.585901	0.114925	0.503399	0.455294	0.619897	0.248511	0.424593	0.368744	0.333128	0.498653	0.329493	0.335817	B	-2.97805	Low
TCGA-69-7974-01	54	Female	Ever-smoker	III	T2a	N2	Wildtype	Mutant	184	0	NA	F	0.49142	0.391804	0.6156	0.484991	0.379529	0.46105	0.609364	0.568086	0.416037	0.518304	0.213916	0.503368	0.424468	0.588908	0.396245	0.417236	0.52251	0.365376	0.528205	0.390027	0.325968	B	-2.95059	Low
TCGA-44-7672-01	52	Female	Ever-smoker	I	T1b	N0	Wildtype	Mutant	719	0	C2	IE	0.483404	0.355674	0.553718	0.476375	0.364933	0.463332	0.54728	0.522057	0.422453	0.53955	0.117657	0.492174	0.421519	0.634575	0.213151	0.404954	0.404174	0.333883	0.49258	0.355708	0.337892	B	-2.90491	Low
TCGA-71-8520-01	60	Female	Never-smoker	I	T2	N0	Mutant	Wildtype	210	1	C2	D	0.451097	0.336119	0.559732	0.425114	0.323409	0.465193	0.573246	0.540509	0.46119	0.554217	0.0941245	0.4536	0.352174	0.623742	0.275524	0.386293	0.428808	0.329761	0.464803	0.293609	0.286482	B	-2.8711	Low
TCGA-55-6982-01	79	Female	Never-smoker	II	T2	N1	Wildtype	Wildtype	995	1	C2	F	0.476909	0.340134	0.565116	0.464142	0.323623	0.465893	0.566327	0.517051	0.457414	0.549088	0.123891	0.500737	0.412916	0.63507	0.30395	0.40183	0.439161	0.348762	0.487556	0.374664	0.308319	B	-2.7762	Low
TCGA-55-A48Y-01	69	Male	Ever-smoker	II	T2b	N0	Wildtype	Wildtype	630	0	C1	D	0.483841	0.293736	0.536233	0.406844	0.369683	0.465513	0.562796	0.523465	0.514762	0.553794	0.0651519	0.486853	0.325665	0.584818	0.141777	0.391848	0.302471	0.343358	0.468096	0.376636	0.308512	A	-2.65316	Low
TCGA-49-AARO-01	39	Female	Never-smoker	I	T1a	N0	Wildtype	Mutant	3759	0	C6	IE/F	0.454028	0.3005	0.558832	0.475338	0.360716	0.453394	0.571643	0.531844	0.419441	0.511429	0.0967037	0.447769	0.425948	0.616143	0.125215	0.411944	0.357253	0.34271	0.496732	0.360681	0.324951	B	-2.45717	Low
TCGA-44-A479-01	73	Female	Ever-smoker	I	T2	N0	Wildtype	Wildtype	486	0	C2	IE	0.482934	0.315962	0.541438	0.466494	0.390445	0.479718	0.558471	0.50864	0.450381	0.551866	0.0952986	0.511572	0.414318	0.610901	0.200362	0.415825	0.349427	0.347111	0.481997	0.372138	0.29426	C	-2.43431	Low
TCGA-55-7907-01	77	Male	Ever-smoker	II	T2a	N1	Wildtype	Mutant	343	1	C3	IE	0.490743	0.306379	0.547147	0.465907	0.337381	0.475177	0.562019	0.540391	0.409801	0.510067	0.143262	0.512835	0.347762	0.58208	0.255364	0.391383	0.413117	0.340892	0.454541	0.371457	0.306208	B	-2.27058	Low
TCGA-93-A4JN-01	71	Male	Ever-smoker	IV	T2a	N0	Wildtype	Wildtype	718	0	C2	D	0.502748	0.282883	0.523307	0.42097	0.368487	0.438058	0.581152	0.530013	0.454017	0.542459	0.103858	0.488005	0.356506	0.62587	0.163299	0.401101	0.34047	0.405333	0.503202	0.434727	0.366735	B	-2.14521	Low
TCGA-55-7576-01	54	Male	Never-smoker	I	T2a	N0	Wildtype	Mutant	670	0	C2	D	0.461222	0.310274	0.548818	0.397	0.365082	0.47599	0.564801	0.541156	0.435527	0.570667	0.107218	0.504721	0.355761	0.59325	0.237025	0.410503	0.351284	0.330704	0.469158	0.325112	0.28199	B	-2.11872	Low
TCGA-62-8399-01	62	Male	Ever-smoker	III	T2	N2	Wildtype	Wildtype	2696	0	C3	D	0.448451	0.25073	0.525764	0.383986	0.383192	0.460896	0.585471	0.559982	0.43161	0.51685	0.144713	0.542447	0.281915	0.543184	0.17369	0.408692	0.33274	0.380977	0.502401	0.376773	0.326891	B	-2.10518	Low
TCGA-78-7143-01	62	Female	Never-smoker	I	T2	N0	NA	NA	4961	1	C2	D	0.492824	0.310726	0.560084	0.467647	0.358146	0.460787	0.560097	0.530825	0.475361	0.555057	0.109533	0.45495	0.357057	0.606089	0.192692	0.401495	0.435119	0.400224	0.510838	0.426052	0.383855	B	-2.06638	Low
TCGA-55-6985-01	58	Female	Ever-smoker	I	T2	N0	Wildtype	Wildtype	1233	0	C6	IE/F	0.467475	0.305249	0.549604	0.495264	0.338506	0.466955	0.595624	0.56464	0.490935	0.564654	0.087155	0.493566	0.378494	0.626607	0.168117	0.396795	0.356299	0.323254	0.502334	0.321324	0.329089	B	-1.88731	Low
TCGA-78-7535-01	45	Male	Ever-smoker	I	T2	N0	Wildtype	Wildtype	949	1	C4	F	0.450162	0.281939	0.523294	0.436807	0.342937	0.419208	0.576795	0.549691	0.402769	0.493649	0.0748588	0.440192	0.403528	0.593664	0.0933648	0.383402	0.322107	0.351816	0.505432	0.39222	0.260415	B	-1.75765	Low
TCGA-50-7109-01	60	Male	Ever-smoker	I	T1	N0	Wildtype	Wildtype	308	1	C2	D	0.492965	0.282625	0.503601	0.476885	0.371267	0.476434	0.590443	0.575553	0.429455	0.632138	0.0570671	0.562762	0.296484	0.608362	0.0589255	0.406165	0.322227	0.355137	0.490151	0.360967	0.355429	C	-1.70803	Low
TCGA-55-6981-01	53	Female	Never-smoker	III	T1	N2	Mutant	Wildtype	1379	1	C1	D	0.474987	0.289464	0.537343	0.438914	0.345921	0.475868	0.59837	0.565426	0.491058	0.52023	0.155181	0.483951	0.312049	0.608263	0.147456	0.395182	0.3998	0.368181	0.477106	0.391778	0.327017	B	-1.63505	Low
TCGA-55-8508-01	60	Female	Never-smoker	II	T2a	N1	Wildtype	Mutant	617	0	C3	D	0.478725	0.312433	0.535929	0.45458	0.399424	0.463447	0.597016	0.566625	0.450688	0.540968	0.0710511	0.470772	0.347468	0.618462	0.125179	0.400457	0.374486	0.3501	0.487472	0.339471	0.279389	B	-1.59104	Low
TCGA-50-5930-01	47	Male	Never-smoker	III	T2	N2	Wildtype	Wildtype	282	1	C3	D	0.453693	0.289249	0.52177	0.438604	0.384685	0.462347	0.564682	0.515006	0.474039	0.565414	0.144168	0.49387	0.380115	0.596064	0.0215279	0.397637	0.251539	0.314498	0.470318	0.307978	0.313188	A	-1.49795	Low
TCGA-50-5941-01	55	Female	Ever-smoker	III	T2a	N2	Wildtype	Mutant	1474	0	C2	IE	0.489962	0.331823	0.546324	0.491806	0.325189	0.460556	0.574196	0.530107	0.420351	0.593214	0.183333	0.525365	0.424375	0.62752	0.277433	0.41944	0.36292	0.348735	0.490495	0.362316	0.330767	B	-1.28162	Low
TCGA-64-5778-01	60	Male	Ever-smoker	I	T2	N0	Wildtype	Mutant	1305	0	C2	IE	0.474039	0.315594	0.566853	0.493511	0.34958	0.465274	0.568383	0.538153	0.391548	0.497924	0.0923228	0.46972	0.406361	0.582191	0.252685	0.38968	0.384097	0.318252	0.467534	0.354553	0.255691	B	-1.2684	Low
TCGA-05-4244-01	70	Male	Ever-smoker	NA	T2	N2	Wildtype	Mutant	0	0	C4	D	NA	NA	NA	NA	NA	NA	NA	NA	NA	NA	NA	NA	NA	NA	NA	NA	NA	NA	NA	NA	NA	NA	-1.19767	Low
TCGA-64-5815-01	74	Male	Ever-smoker	II	T2	N1	Wildtype	Mutant	866	0	NA	F	0.47949	0.347212	0.556408	0.489952	0.366047	0.472608	0.579231	0.55689	0.455337	0.529811	0.104295	0.496789	0.435786	0.62471	0.255735	0.381977	0.400469	0.332688	0.485543	0.341816	0.304236	B	-1.19588	Low
TCGA-44-6774-01	56	Female	Ever-smoker	III	T1	N2	Wildtype	Wildtype	658	0	C1	F	0.472775	0.30642	0.501158	0.437558	0.376096	0.466646	0.587303	0.548046	0.465059	0.551634	0.102717	0.519536	0.369846	0.622765	0.164504	0.38147	0.320963	0.350933	0.501783	0.376804	0.330213	B	-0.830329	Low
TCGA-86-6851-01	73	Female	Ever-smoker	II	T1b	N1	Wildtype	Wildtype	179	0	C3	IE	0.483624	0.339433	0.582423	0.494763	0.366005	0.473911	0.562169	0.540959	0.47154	0.553312	0.175345	0.477542	0.464024	0.644026	0.334446	0.46662	0.412814	0.357698	0.471962	0.318167	0.320227	B	-0.792569	Low
TCGA-55-7727-01	70	Male	Never-smoker	III	T1a	N2	Wildtype	Wildtype	119	0	C2	IE	0.46476	0.28643	0.564538	0.44392	0.312526	0.473927	0.588246	0.5384	0.432881	0.62141	0.0946334	0.547164	0.357961	0.568053	0.240864	0.393825	0.479467	0.380158	0.480724	0.429352	0.295553	A	-0.748601	Low
TCGA-99-8025-01	72	Female	Ever-smoker	III	T3	N2	Wildtype	Mutant	1060	0	C1	D	0.444817	0.290872	0.53806	0.395994	0.375644	0.459707	0.61287	0.566054	0.429292	0.527958	0.0977603	0.434823	0.317714	0.568662	0.17997	0.369707	0.351537	0.306609	0.467613	0.326555	0.2812	A	-0.695615	Low
TCGA-55-1595-01	74	Female	Never-smoker	I	T1	N0	Wildtype	Mutant	1479	0	C1	D	0.440816	0.269137	0.512853	0.430032	0.371663	0.481572	0.579697	0.547479	0.431136	0.557329	0.132678	0.528195	0.317387	0.590001	0.210456	0.371022	0.363201	0.346219	0.473882	0.343131	0.330933	B	-0.68933	Low
TCGA-55-7815-01	76	Male	Never-smoker	I	T2a	N0	Wildtype	Mutant	773	0	C3	D	0.440204	0.276295	0.551837	0.426735	0.317174	0.490369	0.594645	0.535443	0.424274	0.567708	0.0566119	0.564996	0.35314	0.584634	0.218636	0.359625	0.475645	0.338285	0.425547	0.345736	0.300662	B	-0.541875	Low
TCGA-MP-A4TE-01	56	Male	Ever-smoker	II	T2b	N0	Wildtype	Mutant	896	1	C1	D	0.476205	0.227031	0.466188	0.390132	0.355679	0.476152	0.532537	0.556571	0.498136	0.586795	0.0769766	0.44135	0.26052	0.631067	-0.0109236	0.363064	0.220886	0.343412	0.49205	0.330291	0.280267	C	-0.457539	Low
TCGA-97-7937-01	65	Male	Ever-smoker	I	T2a	N0	Wildtype	Wildtype	564	0	C1	F	0.452823	0.262422	0.52965	0.413201	0.378718	0.453251	0.542957	0.505792	0.456327	0.6074	0.0996707	0.464023	0.325265	0.583042	0.213279	0.385351	0.381289	0.311802	0.458493	0.326993	0.300048	B	-0.39495	Low
TCGA-50-5051-01	42	Female	Ever-smoker	III	T2	N2	Wildtype	Mutant	478	1	C1	D	0.461041	0.259861	0.530147	0.388546	0.335291	0.47429	0.559621	0.545969	0.510746	0.583659	0.0542683	0.458693	0.290662	0.594375	0.0570169	0.401771	0.338172	0.331696	0.480921	0.334917	0.279038	A	-0.39379	Low
TCGA-80-5607-01	NA	Female	Ever-smoker	II	T2	N1	Wildtype	Wildtype	NA	0	C2	IE	NA	NA	NA	NA	NA	NA	NA	NA	NA	NA	NA	NA	NA	NA	NA	NA	NA	NA	NA	NA	NA	NA	-0.351213	Low
TCGA-50-5049-01	70	Male	Never-smoker	I	T2	N0	Wildtype	Wildtype	3094	0	C2	IE/F	0.481049	0.349956	0.535724	0.518795	0.366189	0.456259	0.577983	0.545884	0.453715	0.554113	0.159373	0.501624	0.453654	0.606791	0.271617	0.401004	0.332451	0.319943	0.494918	0.336816	0.317087	B	-0.32915	Low
TCGA-86-8279-01	46	Male	Never-smoker	II	T2a	N1	Wildtype	Wildtype	949	0	C1	F	0.454648	0.273483	0.512578	0.420431	0.340915	0.469059	0.604081	0.577601	0.48673	0.59146	0.0982988	0.464715	0.33375	0.610098	0.15227	0.420312	0.339119	0.363901	0.479715	0.354255	0.347503	B	-0.284808	Low
TCGA-75-7031-01	NA	Female	Ever-smoker	I	T2	N0	Wildtype	Wildtype	NA	0	C2	IE	NA	NA	NA	NA	NA	NA	NA	NA	NA	NA	NA	NA	NA	NA	NA	NA	NA	NA	NA	NA	NA	NA	-0.237998	Low
TCGA-05-4424-01	70	Male	Ever-smoker	II	T3	N0	Wildtype	Wildtype	913	0	C2	F	0.489565	0.291645	0.481204	0.448544	0.365657	0.482811	0.587286	0.543488	0.502873	0.559009	0.129538	0.534512	0.358795	0.615468	0.167197	0.392448	0.365198	0.352487	0.46465	0.374094	0.327789	B	-0.168789	Low
TCGA-05-4426-01	71	Male	Ever-smoker	I	T2	N0	Wildtype	Wildtype	791	0	C6	F	0.461733	0.382268	0.593159	0.450637	0.309785	0.473524	0.594747	0.567009	0.416432	0.526937	0.134876	0.456555	0.378469	0.601091	0.335701	0.396205	0.516524	0.354593	0.494116	0.370783	0.298098	B	-0.166978	Low
TCGA-55-8507-01	53	Male	Ever-smoker	I	T1a	N0	Wildtype	Wildtype	418	0	C1	F	0.462223	0.29282	0.52628	0.426604	0.418295	0.475433	0.601416	0.579444	0.440677	0.567455	0.0745401	0.49148	0.359406	0.5945	0.0244385	0.404633	0.308846	0.34133	0.503465	0.32974	0.29809	A	0.0715739	Low
TCGA-55-6970-01	67	Female	Never-smoker	III	T2	N2	Wildtype	Mutant	464	1	C3	D	0.463335	0.331138	0.566099	0.449299	0.363129	0.462433	0.608177	0.565971	0.439102	0.597236	0.123786	0.548187	0.3614	0.604211	0.188245	0.402855	0.395961	0.325101	0.470068	0.338038	0.329734	B	0.0988377	Low
TCGA-44-6775-01	72	Female	Ever-smoker	I	T2a	N0	Wildtype	Wildtype	705	0	NA	NA	0.491145	0.329229	0.564776	0.420015	0.361837	0.454804	0.60072	0.521292	0.426605	0.552734	0.167285	0.542403	0.380551	0.613267	0.252493	0.410134	0.436393	0.396553	0.50614	0.451732	0.274824	B	0.111413	Low
TCGA-L9-A743-01	56	Male	Ever-smoker	II	T2a	N1	Wildtype	Wildtype	664	0	C6	IE/F	0.466295	0.350518	0.590627	0.467465	0.399663	0.467888	0.604335	0.562328	0.480732	0.561	0.121112	0.48188	0.459219	0.617358	0.230209	0.427578	0.454532	0.321834	0.517351	0.312847	0.28535	B	0.18975	Low
TCGA-78-7148-01	71	Male	Ever-smoker	II	T2	N1	Wildtype	Mutant	626	1	C1	D	0.479332	0.308287	0.53275	0.439289	0.328647	0.464036	0.581343	0.556474	0.474597	0.575246	0.105111	0.506676	0.305035	0.60657	0.161506	0.382683	0.390258	0.336646	0.475998	0.367591	0.333404	A	0.305578	Low
TCGA-44-A47A-01	78	Female	Ever-smoker	I	T2a	N0	Wildtype	Mutant	466	0	C2	D	0.451481	0.284208	0.576224	0.463657	0.3445	0.452225	0.56595	0.532635	0.487556	0.570832	0.1119	0.46086	0.464913	0.61616	0.195079	0.421284	0.415379	0.342687	0.438885	0.301957	0.317249	A	0.463856	Low
TCGA-55-8203-01	69	Female	Ever-smoker	I	T1b	N0	Wildtype	Mutant	547	0	C3	IE/F	0.47557	0.305836	0.55978	0.444563	0.3539	0.472979	0.591804	0.560376	0.440581	0.599474	0.0721533	0.483346	0.373507	0.66473	0.132481	0.407201	0.432669	0.342692	0.497037	0.344695	0.299353	A	0.583445	Low
TCGA-62-A46R-01	54	Female	Ever-smoker	I	T2	N0	Wildtype	Mutant	1725	1	C2	D	0.431411	0.30923	0.584045	0.43556	0.340107	0.467802	0.557869	0.520872	0.413765	0.571581	0.236471	0.470986	0.352015	0.579066	0.300092	0.425421	0.435805	0.320407	0.453178	0.271002	0.295077	A	0.690853	Low
TCGA-99-8032-01	61	Male	Ever-smoker	I	T1a	N0	Wildtype	Mutant	44	0	C1	D	0.463336	0.254662	0.492986	0.375119	0.364184	0.467624	0.576035	0.541966	0.513759	0.578405	0.0419665	0.491272	0.314957	0.59914	0.0240815	0.380813	0.244205	0.341629	0.490453	0.332358	0.283902	C	0.705886	Low
TCGA-69-7980-01	70	Female	Ever-smoker	I	T1b	N0	Wildtype	Mutant	411	0	C2	IE	0.487512	0.306424	0.523601	0.443834	0.379769	0.467629	0.571266	0.533805	0.455672	0.495014	0.136066	0.484192	0.368971	0.605801	0.13337	0.384977	0.395346	0.342736	0.48412	0.334786	0.326138	A	0.754596	Low
TCGA-86-6562-01	52	Male	Never-smoker	II	T2a	N1	Wildtype	Wildtype	376	1	C6	F	0.466912	0.319965	0.533208	0.440822	0.367559	0.456714	0.585836	0.568734	0.466156	0.577446	0.142105	0.493783	0.334076	0.633968	0.165728	0.376438	0.390504	0.320623	0.493451	0.312589	0.309903	B	0.762547	Low
TCGA-MP-A4T7-01	75	Female	Ever-smoker	IV	T2	N0	Wildtype	Mutant	167	1	C3	F	0.446237	0.321024	0.541384	0.432209	0.38594	0.45264	0.58292	0.556974	0.445425	0.566604	0.114775	0.476995	0.380914	0.593834	0.112936	0.392662	0.374766	0.322191	0.480616	0.319199	0.287514	A	0.855301	Low
TCGA-55-6642-01	63	Male	Never-smoker	I	T2	N0	Wildtype	Mutant	2449	0	C3	D	0.490883	0.325063	0.542405	0.454066	0.347395	0.464703	0.574876	0.537819	0.504753	0.597329	0.0908853	0.533735	0.349493	0.625247	0.205108	0.397466	0.399784	0.332238	0.475187	0.323506	0.333193	B	0.890995	Low
TCGA-50-6593-01	49	Female	Never-smoker	III	T1	N2	Wildtype	Wildtype	336	1	C1	F	0.445999	0.295326	0.53353	0.440911	0.385308	0.466102	0.580435	0.541202	0.422371	0.563248	0.176755	0.466049	0.382686	0.605356	0.243474	0.392017	0.354461	0.317937	0.479231	0.309355	0.273108	A	0.920133	Low
TCGA-44-3918-01	60	Female	Ever-smoker	I	T1	N0	Wildtype	Wildtype	1036	0	NA	NA	0.47438	0.310881	0.56897	0.516739	0.300331	0.462196	0.583595	0.545409	0.446856	0.464611	0.131592	0.549657	0.384876	0.578168	0.295803	0.422583	0.37162	0.340368	0.492816	0.348325	0.288236	B	0.963755	Low
TCGA-44-4112-01	60	Female	Ever-smoker	I	T2a	N0	Wildtype	Wildtype	808	1	NA	NA	0.473494	0.3234	0.578199	0.433147	0.354916	0.475344	0.613054	0.577263	0.432372	0.482647	0.093153	0.521413	0.325833	0.580513	0.245677	0.374642	0.475579	0.35653	0.514257	0.354901	0.279584	B	0.97927	Low
TCGA-80-5608-01	NA	Female	Ever-smoker	I	T1	N0	Wildtype	Mutant	2832	0	C1	D	0.473949	0.277845	0.525955	0.422189	0.368987	0.479546	0.596907	0.568141	0.457624	0.588356	0.0847779	0.490675	0.284451	0.617297	0.0409592	0.389298	0.361554	0.326156	0.476999	0.334644	0.299571	A	1.04359	Low
TCGA-44-8117-01	54	Female	Ever-smoker	I	T2a	N0	Wildtype	Mutant	385	0	C1	D	0.436389	0.295037	0.524825	0.387606	0.364131	0.455712	0.581	0.530398	0.390361	0.575335	0.151655	0.488185	0.314805	0.588832	0.121403	0.397359	0.294744	0.334685	0.473176	0.328534	0.286222	B	1.06171	Low
TCGA-55-7724-01	76	Female	Ever-smoker	I	T2a	N0	Wildtype	Wildtype	705	0	C2	D	0.493159	0.237329	0.518475	0.495612	0.376515	0.462985	0.607266	0.520101	0.429227	0.573469	0.15603	0.535404	0.376009	0.615045	0.152608	0.370128	0.366691	0.3546	0.46812	0.422857	0.336006	B	1.12498	Low
TCGA-73-4659-01	66	Male	Ever-smoker	III	T2	N2	Wildtype	Wildtype	711	1	C4	F	0.458832	0.262642	0.503134	0.391867	0.35447	0.48362	0.614333	0.564365	0.527603	0.565948	0.120837	0.493862	0.315314	0.621654	0.0902178	0.374632	0.272054	0.328901	0.483076	0.311689	0.315318	A	1.55035	Low
TCGA-55-8090-01	80	Male	Never-smoker	I	T1a	N0	Wildtype	Mutant	598	1	C1	F	0.490176	0.34435	0.580778	0.480785	0.34782	0.447808	0.588984	0.574581	0.45307	0.556535	0.0954866	0.489273	0.39396	0.612451	0.176903	0.395988	0.51625	0.350774	0.489356	0.334481	0.348703	B	1.63507	Low
TCGA-86-8674-01	50	Male	Ever-smoker	II	T2a	N1	Wildtype	Mutant	806	0	C3	D	0.480713	0.238819	0.522274	0.41894	0.327145	0.468583	0.559028	0.56063	0.454938	0.544858	0.0593542	0.435321	0.280451	0.595195	0.0179625	0.374026	0.305639	0.350576	0.468591	0.353429	0.27756	A	1.64127	Low
TCGA-38-4628-01	65	Female	Never-smoker	II	T2	N1	Mutant	Wildtype	1492	1	C4	F	0.489158	0.295545	0.480938	0.480067	0.357601	0.463342	0.571714	0.554381	0.442694	0.519212	0.221388	0.463471	0.337931	0.601721	0.224192	0.36085	0.310867	0.347966	0.481524	0.349182	0.293649	B	1.83673	Low
TCGA-86-8278-01	63	Female	Never-smoker	II	T2	N1	Wildtype	Wildtype	944	0	C6	F	0.443502	0.337352	0.564119	0.469925	0.310701	0.458766	0.587236	0.556198	0.468693	0.531797	0.0988288	0.452912	0.422027	0.665467	0.218426	0.412738	0.471262	0.348966	0.477942	0.338547	0.294731	B	1.85992	Low
TCGA-05-4402-01	57	Female	Never-smoker	IV	T2	NX	Mutant	Wildtype	244	1	C2	F	0.475933	0.286332	0.516259	0.459133	0.335503	0.46895	0.584234	0.545303	0.458836	0.558738	0.113831	0.478642	0.353001	0.624644	0.228029	0.383493	0.355221	0.312909	0.475081	0.289626	0.30328	B	1.87912	Low
TCGA-44-6778-01	59	Male	Ever-smoker	I	T1	N0	Wildtype	Wildtype	1864	0	NA	IE/F	0.490488	0.299263	0.529403	0.500425	0.341869	0.473907	0.601202	0.547162	0.448439	0.554107	0.117735	0.531561	0.443467	0.615019	0.164473	0.414814	0.30163	0.405199	0.527644	0.427189	0.372745	C	1.92729	Low
TCGA-86-8359-01	52	Male	Ever-smoker	III	T3	N2	Wildtype	Mutant	444	1	C3	D	0.471842	0.329677	0.561775	0.471715	0.357763	0.462215	0.576854	0.55866	0.482962	0.534295	0.095295	0.471784	0.38519	0.57554	0.198497	0.418974	0.426115	0.345307	0.489323	0.363507	0.277194	A	1.93605	Low
TCGA-55-1592-01	65	Male	Never-smoker	I	T2	N0	Wildtype	Wildtype	701	1	C6	F	0.458576	0.25402	0.509261	0.427389	0.352845	0.479969	0.617868	0.560156	0.466006	0.569363	0.169623	0.496643	0.338208	0.639177	0.105299	0.399872	0.313814	0.319295	0.46825	0.308748	0.312716	B	2.18717	Low
TCGA-55-8615-01	67	Male	Ever-smoker	III	T3	N2	Wildtype	Mutant	446	0	C3	D	0.438461	0.262138	0.506413	0.356052	0.346444	0.467004	0.599779	0.562843	0.481365	0.580205	0.0746491	0.430321	0.310929	0.618122	0.0120884	0.382023	0.283478	0.34222	0.465373	0.336131	0.250335	C	2.21789	Low
TCGA-44-A47B-01	79	Male	Ever-smoker	I	T2a	N0	Wildtype	Wildtype	287	0	C3	IE	0.462531	0.31015	0.560789	0.424125	0.351432	0.467716	0.593506	0.571204	0.428256	0.552759	0.0941065	0.515071	0.368865	0.629232	0.0517429	0.396088	0.403134	0.336715	0.485677	0.342875	0.292162	B	2.33328	Low
TCGA-49-AARN-01	56	Female	Never-smoker	I	T1	N0	Wildtype	Wildtype	1135	1	C2	IE/F	0.461804	0.29325	0.556861	0.444939	0.319734	0.458995	0.582602	0.551063	0.465867	0.53171	0.0572375	0.440729	0.385418	0.618638	0.202975	0.376277	0.432477	0.356083	0.476287	0.385667	0.289742	A	2.40055	Low
TCGA-97-A4LX-01	81	Male	Ever-smoker	I	T2a	N0	Wildtype	Wildtype	614	0	C3	IE	0.478304	0.355924	0.596075	0.496138	0.339131	0.476408	0.599818	0.562893	0.424804	0.533949	0.165477	0.471046	0.438566	0.621932	0.269371	0.436124	0.44354	0.34935	0.464817	0.34864	0.329315	B	2.60235	Low
TCGA-50-5045-01	57	Female	Never-smoker	NA	T2	N1	Wildtype	Wildtype	2174	1	C2	IE/F	0.467881	0.323121	0.536286	0.510407	0.319949	0.461145	0.59059	0.557007	0.451604	0.500926	0.102055	0.451488	0.424478	0.604615	0.214511	0.385522	0.362941	0.299366	0.49088	0.32216	0.270319	B	2.67214	Low
TCGA-97-8547-01	78	Female	Never-smoker	III	T2a	N2	Mutant	Wildtype	657	0	C6	F	0.425581	0.32133	0.544011	0.448594	0.361163	0.455015	0.562105	0.511038	0.447709	0.547059	0.188016	0.429624	0.386415	0.622055	0.171489	0.377029	0.385024	0.299101	0.428727	0.289083	0.264431	B	2.78837	Low
TCGA-44-2665-01	55	Female	Never-smoker	II	T2	N1	Wildtype	Wildtype	1301	0	NA	NA	0.458084	0.35428	0.584968	0.43853	0.319592	0.453357	0.597402	0.541647	0.444463	0.534991	0.128544	0.530395	0.429174	0.597086	0.290073	0.398947	0.49142	0.324947	0.4606	0.376511	0.337034	B	2.85755	Low
TCGA-05-4425-01	70	Female	Ever-smoker	IV	T2	N0	Wildtype	Wildtype	669	0	C6	IE/F	0.459627	0.332659	0.56155	0.503216	0.312878	0.444125	0.57083	0.55173	0.434709	0.508102	0.168196	0.46782	0.433134	0.613304	0.274088	0.38094	0.387172	0.285681	0.437608	0.311513	0.302907	A	2.86423	Low
TCGA-L9-A444-01	60	Female	Ever-smoker	I	T1a	N0	Wildtype	Wildtype	307	0	C3	IE	0.44899	0.327865	0.583098	0.487531	0.356791	0.458565	0.582193	0.553259	0.438334	0.551162	0.15686	0.449169	0.433488	0.610226	0.290176	0.427766	0.390712	0.33273	0.4584	0.328638	0.258776	B	3.00788	Low
TCGA-91-6835-01	81	Female	Ever-smoker	I	T1	N0	Mutant	Wildtype	79	0	C3	IE	0.489173	0.32528	0.564872	0.455903	0.346238	0.459936	0.595229	0.543566	0.422474	0.566847	0.172801	0.542537	0.435244	0.642591	0.240389	0.446843	0.399879	0.392194	0.489697	0.417302	0.338528	B	3.12669	Low
TCGA-95-A4VK-01	74	Female	Ever-smoker	III	T2b	N2	Wildtype	Mutant	651	0	C3	D	0.438711	0.278394	0.568629	0.427519	0.394995	0.451173	0.58109	0.536373	0.409148	0.579915	0.12746	0.497994	0.363553	0.586648	0.115665	0.408257	0.305432	0.330772	0.453006	0.337962	0.286633	A	3.14425	Low
TCGA-55-7914-01	71	Female	Ever-smoker	II	T1b	N1	Wildtype	Mutant	187	1	C3	IE/F	0.443266	0.285313	0.549322	0.439328	0.314242	0.457305	0.572463	0.543842	0.480511	0.605658	0.104414	0.483235	0.400579	0.616364	0.244136	0.400389	0.416365	0.321329	0.428539	0.314638	0.329069	B	3.19717	Low
TCGA-44-A47G-01	73	Female	Ever-smoker	I	T1	N0	Wildtype	Wildtype	351	0	C3	IE	0.470758	0.363178	0.618017	0.489212	0.351082	0.46502	0.600751	0.544843	0.427732	0.542021	0.164924	0.478873	0.471454	0.611052	0.334513	0.43653	0.496237	0.356199	0.507777	0.358895	0.273726	B	3.2088	Low
TCGA-50-5068-01	59	Female	Never-smoker	II	T2	N1	Wildtype	Wildtype	1499	1	C2	IE	0.455886	0.324442	0.561035	0.545233	0.239524	0.453241	0.602111	0.563282	0.443187	0.49724	0.100574	0.405143	0.397751	0.553046	0.325795	0.369851	0.380263	0.272756	0.475677	0.275776	0.285867	B	3.22423	Low
TCGA-55-6971-01	59	Female	Ever-smoker	I	T2	N0	Wildtype	Wildtype	1400	0	C3	IE/F	0.489134	0.334259	0.577348	0.498093	0.356183	0.449913	0.603951	0.554159	0.477448	0.539651	0.134578	0.487986	0.435999	0.619473	0.202708	0.419442	0.447427	0.368707	0.517645	0.394405	0.304866	B	3.28418	Low
TCGA-MP-A4SW-01	53	Male	Ever-smoker	II	T2	N1	Mutant	Wildtype	1778	1	C2	IE	0.452895	0.325984	0.571443	0.448913	0.343974	0.45793	0.606743	0.561155	0.472512	0.53432	0.141464	0.443555	0.425524	0.629126	0.221918	0.42025	0.400212	0.333784	0.463619	0.306529	0.292793	A	3.37435	Low
TCGA-05-4433-01	82	Male	Ever-smoker	I	T2	N0	Wildtype	Mutant	730	0	C3	F	0.479646	0.373418	0.590482	0.481259	0.336133	0.467372	0.600187	0.558331	0.448764	0.534541	0.177152	0.55068	0.388181	0.615062	0.331389	0.425356	0.464908	0.369935	0.473278	0.405115	0.319631	A	3.39491	Low
TCGA-78-7160-01	61	Male	Ever-smoker	IV	T4	N2	Wildtype	Mutant	697	1	C3	IE/F	0.46787	0.358112	0.568242	0.458436	0.373401	0.467241	0.607848	0.56592	0.456221	0.625049	0.0960911	0.528905	0.382248	0.617596	0.207007	0.399458	0.401676	0.320483	0.466481	0.339316	0.334802	B	3.39899	Low
TCGA-MP-A4TJ-01	62	Female	Never-smoker	I	T1	N0	Wildtype	Wildtype	339	1	C3	IE/F	0.471937	0.315832	0.570514	0.517291	0.363004	0.461819	0.592886	0.547824	0.461549	0.539571	0.102461	0.504979	0.439204	0.641826	0.213066	0.435373	0.363998	0.331338	0.510436	0.334589	0.30777	B	3.42445	Low
TCGA-55-8091-01	74	Male	Never-smoker	I	T2	N0	Wildtype	Wildtype	600	0	C3	F	0.475971	0.371492	0.582968	0.486035	0.299649	0.446533	0.587929	0.546845	0.469391	0.509983	0.173399	0.476757	0.427813	0.629995	0.225985	0.417825	0.464994	0.329382	0.487766	0.332736	0.284768	B	3.60685	Low
TCGA-97-7554-01	83	Female	Ever-smoker	III	T2a	N2	Wildtype	Mutant	775	0	C2	F	0.46248	0.352675	0.557374	0.452963	0.386666	0.457524	0.565994	0.552839	0.439104	0.611146	0.17195	0.519647	0.363113	0.612091	0.28097	0.384738	0.404819	0.324541	0.470337	0.299862	0.320276	B	3.63356	Low
TCGA-55-8510-01	55	Female	Never-smoker	I	T2a	N0	Wildtype	Wildtype	539	0	C3	IE	0.468188	0.335561	0.553806	0.45313	0.405155	0.460099	0.599839	0.547071	0.421811	0.519923	0.129155	0.460722	0.41181	0.621587	0.238009	0.409751	0.37035	0.350417	0.480769	0.380148	0.281326	A	3.70247	Low
TCGA-44-3919-01	71	Female	Never-smoker	I	T1	N0	Wildtype	Wildtype	1026	1	C2	IE	0.497359	0.334537	0.548024	0.47108	0.346994	0.467043	0.561373	0.536216	0.437825	0.542323	0.142822	0.49597	0.392525	0.638228	0.258484	0.42087	0.407827	0.380978	0.511553	0.416043	0.322357	A	3.98836	Low
TCGA-95-7948-01	42	Female	Ever-smoker	I	T2a	N0	Wildtype	Wildtype	476	0	C1	D	0.468791	0.261486	0.5048	0.413099	0.29733	0.445926	0.559856	0.532166	0.454419	0.564155	0.142226	0.432153	0.341098	0.578376	0.152162	0.41098	0.303225	0.335546	0.441102	0.327417	0.314961	B	4.03619	Low
TCGA-49-AAR0-01	57	Male	Ever-smoker	I	T1	N0	Wildtype	Wildtype	4765	0	C2	IE	0.454518	0.273527	0.493221	0.43072	0.385503	0.464101	0.584626	0.547424	0.473148	0.51638	0.0850407	0.436363	0.357691	0.613171	0.0529723	0.385692	0.255045	0.3606	0.500745	0.377362	0.279363	A	4.11546	Low
TCGA-50-6673-01	84	Female	Never-smoker	I	T1	N0	Mutant	Wildtype	22	1	C6	F	NA	NA	NA	NA	NA	NA	NA	NA	NA	NA	NA	NA	NA	NA	NA	NA	NA	NA	NA	NA	NA	NA	4.15216	Low
TCGA-05-4410-01	62	Male	Ever-smoker	I	T2	N0	Mutant	Wildtype	0	0	C3	IE	NA	NA	NA	NA	NA	NA	NA	NA	NA	NA	NA	NA	NA	NA	NA	NA	NA	NA	NA	NA	NA	NA	4.16091	Low
TCGA-97-8171-01	81	Male	Ever-smoker	IV	T2a	N2	Mutant	Wildtype	568	0	C4	D	0.432379	0.185628	0.474473	0.421504	0.266053	0.435283	0.541632	0.526527	0.428747	0.582994	0.107447	0.467133	0.343481	0.579438	0.0428055	0.372951	0.244878	0.357983	0.438252	0.313969	0.329082	A	4.20191	Low
TCGA-62-A46Y-01	70	Female	Never-smoker	III	T2	N2	Wildtype	Wildtype	414	1	C2	IE	0.451486	0.329979	0.571797	0.468962	0.310612	0.45462	0.628928	0.57591	0.40141	0.547873	0.130165	0.474199	0.396286	0.603194	0.279532	0.394686	0.436634	0.319	0.472194	0.325456	0.276352	A	4.49362	Low
TCGA-86-8073-01	58	Male	Ever-smoker	I	T2a	N0	Wildtype	Wildtype	740	0	C3	F	0.470976	0.308281	0.508417	0.402273	0.376675	0.485747	0.562137	0.518414	0.45814	0.555351	0.183954	0.512048	0.34058	0.650198	0.130725	0.38066	0.293235	0.361015	0.489802	0.358869	0.259054	B	4.525	Low
TCGA-93-A4JO-01	70	Male	Ever-smoker	I	T1a	N0	Wildtype	Mutant	33	1	C3	IE/F	0.470857	0.309942	0.554053	0.461327	0.378333	0.449223	0.606185	0.55325	0.445357	0.544037	0.120392	0.421093	0.418168	0.615232	0.115602	0.428487	0.35189	0.359412	0.473977	0.401862	0.289703	B	4.53429	Low
TCGA-05-4417-01	51	Female	Ever-smoker	I	T2	N0	Wildtype	Mutant	455	0	C3	F	0.48216	0.335099	0.551278	0.468509	0.372295	0.480837	0.593747	0.569098	0.501024	0.567834	0.15046	0.502686	0.378164	0.623676	0.212262	0.409075	0.445465	0.326919	0.482839	0.329752	0.28974	A	4.58134	Low
TCGA-69-7765-01	56	Male	Never-smoker	NA	T4	N0	Mutant	Wildtype	165	0	C3	F	0.431244	0.337131	0.569977	0.400731	0.360823	0.462791	0.586787	0.545779	0.454539	0.577882	0.0960877	0.513192	0.427155	0.608476	0.231608	0.404313	0.460146	0.314785	0.480254	0.304472	0.274356	A	4.62774	Low
TCGA-05-5715-01	69	Female	Never-smoker	I	T2a	N0	Wildtype	Wildtype	62	0	C6	F	0.461562	0.336546	0.529761	0.43815	0.325758	0.461925	0.581118	0.561926	0.442835	0.560278	0.113148	0.462034	0.381149	0.626935	0.166186	0.385462	0.415242	0.31858	0.449794	0.285371	0.28486	A	4.64149	Low
TCGA-NJ-A55R-01	67	Male	Ever-smoker	I	T1b	N0	Wildtype	Mutant	603	0	C3	D	0.435921	0.237069	0.481446	0.35159	0.377741	0.472682	0.541705	0.516713	0.444098	0.576218	0.0511847	0.48144	0.322318	0.601835	-0.00466199	0.394129	0.231441	0.355387	0.454634	0.319384	0.262782	C	4.80941	Low
TCGA-99-8028-01	50	Female	Ever-smoker	I	T1a	N0	Wildtype	Mutant	1118	0	C3	IE/F	0.464563	0.334208	0.557686	0.494815	0.349358	0.456565	0.591574	0.534396	0.472884	0.524592	0.0781837	0.44762	0.455105	0.609253	0.197363	0.401587	0.355527	0.311671	0.486099	0.324306	0.284367	B	4.81627	Low
TCGA-71-6725-01	48	Female	Never-smoker	I	T2	N0	Wildtype	Wildtype	256	0	C4	F	0.440042	0.292136	0.537908	0.392171	0.375988	0.447716	0.538268	0.535355	0.512005	0.62674	0.125468	0.465268	0.318247	0.615262	0.0986246	0.379631	0.346924	0.332642	0.47011	0.327979	0.275241	B	4.8911	Low
TCGA-44-2656-01	59	Male	Ever-smoker	I	T2	N0	Wildtype	Wildtype	1429	0	NA	NA	0.46752	0.329052	0.585067	0.45315	0.351708	0.468163	0.601251	0.538936	0.45535	0.554161	0.193471	0.558068	0.422868	0.598762	0.343725	0.411414	0.406934	0.355242	0.467935	0.375933	0.307581	B	4.94074	Low
TCGA-05-4422-01	68	Male	Ever-smoker	I	T2	N0	Wildtype	Wildtype	365	0	C2	IE	0.449167	0.318829	0.551763	0.491291	0.303345	0.468889	0.559815	0.544401	0.447626	0.577598	0.160405	0.498864	0.401798	0.597227	0.174608	0.424244	0.349222	0.327473	0.455599	0.32845	0.325406	A	5.01195	Low
TCGA-67-6215-01	52	Female	Never-smoker	I	T2a	N0	Wildtype	Wildtype	174	0	C4	D	0.464795	0.306863	0.577155	0.449402	0.341522	0.458802	0.596107	0.568949	0.415591	0.58431	0.133068	0.482763	0.43289	0.630594	0.137958	0.41146	0.472404	0.339029	0.46963	0.341711	0.340312	A	5.1638	Low
TCGA-91-6830-01	65	Female	Ever-smoker	II	T1	N1	Wildtype	Wildtype	60	0	NA	F	0.459823	0.325657	0.550184	0.478465	0.318288	0.465995	0.600294	0.546955	0.464864	0.551804	0.125184	0.519423	0.396724	0.595738	0.305437	0.401254	0.397337	0.31163	0.454905	0.330637	0.296223	B	5.18161	Low
TCGA-67-6216-01	57	Female	Never-smoker	I	T1a	N0	Wildtype	Wildtype	141	0	C3	IE	0.472939	0.339642	0.590882	0.501127	0.27958	0.449408	0.571602	0.553382	0.429203	0.545187	0.128867	0.45482	0.431353	0.62458	0.266059	0.396839	0.476124	0.3587	0.480286	0.362741	0.311542	B	5.38284	Low
TCGA-50-8459-01	68	Male	Ever-smoker	II	T3	N0	Wildtype	Mutant	1119	0	C3	F	0.454923	0.340467	0.537322	0.459234	0.368838	0.458768	0.579424	0.538193	0.39249	0.519776	0.15061	0.476306	0.422557	0.652404	0.098385	0.392205	0.371344	0.321007	0.446887	0.330401	0.27893	B	5.53244	Low
TCGA-78-7153-01	65	Female	Ever-smoker	I	T2	N0	Wildtype	Wildtype	3635	0	C3	D	0.450164	0.239413	0.479995	0.421157	0.350772	0.45798	0.564617	0.547173	0.43854	0.600438	0.0914142	0.475295	0.304021	0.571974	0.0542449	0.365996	0.189319	0.323116	0.441024	0.324696	0.327204	A	5.5767	Low
TCGA-78-8648-01	58	Female	Ever-smoker	II	T3	N0	Wildtype	Wildtype	1209	1	C3	IE/F	0.49475	0.347755	0.531663	0.462573	0.37313	0.45974	0.5985	0.548262	0.509785	0.537024	0.147321	0.47741	0.466414	0.647844	0.215431	0.397452	0.34169	0.363415	0.510598	0.388771	0.300062	B	5.58285	Low
TCGA-95-A4VP-01	66	Female	Ever-smoker	III	T2b	N2	Wildtype	Mutant	605	0	C3	D	0.436987	0.284001	0.537398	0.439236	0.398084	0.455601	0.577587	0.56533	0.463478	0.535741	0.0753921	0.444865	0.371965	0.59855	0.0874721	0.38781	0.359551	0.32475	0.480229	0.319679	0.25392	A	5.66074	Low
TCGA-MP-A4T9-01	54	Female	Ever-smoker	III	T2	N2	Mutant	Wildtype	1265	1	C3	F	0.450917	0.292133	0.533023	0.419907	0.373025	0.467876	0.622522	0.558186	0.487149	0.539136	0.142689	0.479372	0.368384	0.631422	0.140317	0.374824	0.335211	0.318413	0.459833	0.286495	0.310669	B	5.70262	Low
TCGA-73-4658-01	80	Female	Ever-smoker	I	T2	N0	Wildtype	Wildtype	1600	1	C6	F	0.48532	0.360187	0.571605	0.473117	0.364466	0.463115	0.596887	0.563073	0.442174	0.560414	0.112455	0.490235	0.441657	0.601891	0.251321	0.38293	0.44709	0.333773	0.510105	0.353235	0.284394	B	5.73759	Low
TCGA-55-7281-01	70	Female	Ever-smoker	I	T1b	N0	Wildtype	Mutant	872	0	C6	F	0.473833	0.362224	0.571312	0.510542	0.361425	0.471048	0.59357	0.575064	0.415037	0.550067	0.138502	0.46077	0.462021	0.618806	0.203625	0.406996	0.427495	0.323981	0.477798	0.329281	0.270649	B	5.76467	Low
TCGA-91-6828-01	70	Male	Never-smoker	I	T1a	N0	Wildtype	Mutant	323	0	C3	F	0.481899	0.338213	0.562608	0.474012	0.348264	0.477854	0.606565	0.587758	0.501727	0.590114	0.168282	0.561781	0.407074	0.619602	0.154709	0.42187	0.438448	0.355913	0.492076	0.357598	0.341257	A	6.05859	Low
TCGA-38-6178-01	70	Female	Never-smoker	III	T2b	N2	Mutant	Wildtype	448	0	C2	D	0.461934	0.286272	0.573844	0.425031	0.373789	0.472654	0.548905	0.51381	0.502398	0.569663	0.098891	0.475717	0.321844	0.609939	0.227506	0.405606	0.420658	0.337153	0.450823	0.31835	0.32367	B	6.17769	Low
TCGA-78-8655-01	77	Female	Ever-smoker	I	T1	N0	Wildtype	Mutant	2360	0	C3	IE	0.448112	0.332996	0.558686	0.494842	0.359177	0.454128	0.577507	0.575784	0.404894	0.528874	0.143268	0.457647	0.388861	0.623581	0.179173	0.396912	0.426601	0.315034	0.457966	0.323059	0.296914	B	6.18478	Low
TCGA-62-A470-01	84	Male	Ever-smoker	I	T2	N0	Wildtype	Wildtype	1194	1	C4	F	0.435756	0.255018	0.506967	0.366311	0.353818	0.467187	0.587888	0.548102	0.469401	0.561848	0.108497	0.470745	0.310447	0.610644	0.0565165	0.388209	0.300377	0.333219	0.47388	0.322919	0.262545	A	6.2001	Low
TCGA-44-A4SU-01	67	Female	Ever-smoker	I	T1a	N0	Mutant	Wildtype	409	1	C3	IE/F	0.443556	0.276823	0.547106	0.428144	0.357509	0.451753	0.587923	0.542528	0.46709	0.551471	0.0783442	0.417401	0.314354	0.622011	0.150657	0.413866	0.364722	0.311015	0.452791	0.284545	0.284332	B	6.30287	Low
TCGA-49-4490-01	45	Female	Ever-smoker	III	T3	N2	Mutant	Wildtype	385	1	C1	IE/F	0.427192	0.294419	0.521569	0.411669	0.349645	0.45613	0.565456	0.521265	0.421014	0.535541	0.0778194	0.448854	0.355671	0.619895	0.162421	0.385487	0.336284	0.288132	0.424207	0.263007	0.238945	B	6.31436	Low
TCGA-05-4430-01	59	Female	Ever-smoker	I	T2	N0	Wildtype	Wildtype	761	0	C2	F	0.49541	0.338071	0.514978	0.454404	0.334438	0.461261	0.594007	0.566223	0.491071	0.560086	0.0841354	0.481856	0.375199	0.617888	0.227977	0.362432	0.383879	0.327605	0.488993	0.342163	0.289595	A	6.33214	Low
TCGA-44-3398-01	77	Female	Ever-smoker	I	T1b	N0	Wildtype	Wildtype	1163	0	NA	F	0.461216	0.346858	0.575831	0.500013	0.298816	0.462309	0.591456	0.552468	0.47914	0.404186	0.0916421	0.465507	0.421055	0.58827	0.283502	0.391279	0.484176	0.296876	0.483432	0.320058	0.288627	B	6.66818	Low
TCGA-55-8096-01	67	Female	Ever-smoker	I	T2a	N0	Mutant	Wildtype	719	1	C6	F	0.457773	0.306029	0.522822	0.428992	0.380155	0.460122	0.600596	0.524887	0.459826	0.556366	0.182854	0.471592	0.39845	0.590212	0.174697	0.389351	0.36858	0.333059	0.461855	0.36359	0.240129	B	6.67866	Low
TCGA-05-4396-01	76	Male	Ever-smoker	III	T4	N1	Wildtype	Wildtype	303	1	C3	D	0.448659	0.326069	0.551747	0.397174	0.296409	0.485619	0.561067	0.547441	0.444037	0.588602	0.121718	0.534324	0.310705	0.62254	0.137977	0.434814	0.429313	0.360599	0.444827	0.355974	0.264688	A	6.68029	Low
TCGA-78-7158-01	59	Female	Ever-smoker	III	T4	N2	Mutant	Wildtype	179	1	C3	D	0.460636	0.231595	0.509145	0.45131	0.291848	0.446935	0.545089	0.518022	0.387625	0.604859	0.153256	0.472592	0.354716	0.583192	0.0792272	0.369577	0.28516	0.362555	0.436025	0.325589	0.327128	A	6.6807	Low
TCGA-55-7728-01	64	Female	Ever-smoker	I	T2a	N0	Wildtype	Mutant	704	0	C3	IE	0.42989	0.320781	0.570958	0.449961	0.32015	0.443738	0.592804	0.542206	0.408143	0.472472	0.113437	0.445156	0.4695	0.625363	0.136716	0.420325	0.380594	0.329925	0.449361	0.350903	0.246404	A	6.7173	Low
TCGA-38-4627-01	64	Female	Never-smoker	II	T1b	N1	Mutant	Wildtype	1147	1	C1	F	0.483425	0.328424	0.507936	0.456813	0.359466	0.471167	0.595271	0.546519	0.49545	0.515516	0.106037	0.473982	0.401307	0.635762	0.23106	0.374277	0.319903	0.330992	0.479188	0.355471	0.295867	B	6.72429	Low
TCGA-55-7227-01	77	Male	Never-smoker	III	T3	N1	Wildtype	Wildtype	952	1	C3	IE	0.475801	0.370055	0.593732	0.469727	0.335419	0.455159	0.573429	0.550294	0.419381	0.549054	0.175317	0.509269	0.395038	0.597785	0.297638	0.402435	0.462996	0.356829	0.479252	0.374787	0.32587	A	6.77103	Low
TCGA-55-7574-01	64	Female	Ever-smoker	I	T2a	N0	Wildtype	Wildtype	995	1	C3	IE/F	0.45514	0.331069	0.587959	0.43026	0.407224	0.459433	0.600317	0.546586	0.428194	0.554501	0.117411	0.475276	0.424256	0.623958	0.173869	0.42401	0.396655	0.322279	0.487049	0.328864	0.272793	B	6.80425	Low
TCGA-MP-A4TD-01	71	Male	Ever-smoker	III	T2	N2	Wildtype	Mutant	307	1	C3	D	0.443032	0.285088	0.514987	0.381334	0.388239	0.472054	0.572566	0.544072	0.498028	0.572265	0.048579	0.423605	0.352316	0.634044	0.0382526	0.39433	0.257358	0.334865	0.484279	0.332384	0.269066	A	6.88865	Low
TCGA-50-5055-01	79	Female	Never-smoker	II	T1	N1	Wildtype	Wildtype	1830	1	C2	IE/F	0.473169	0.326785	0.547878	0.52968	0.33397	0.462315	0.587902	0.548573	0.4094	0.504616	0.162368	0.443109	0.447226	0.619753	0.245654	0.398245	0.378093	0.332576	0.487221	0.357263	0.331345	B	7.16777	Low
TCGA-95-8039-01	72	Male	Never-smoker	I	T1	N0	Wildtype	Wildtype	830	0	C2	IE	0.465563	0.345917	0.557707	0.470209	0.363778	0.470491	0.619658	0.564083	0.403758	0.600391	0.124258	0.441157	0.404462	0.625637	0.257553	0.424803	0.410949	0.320808	0.464669	0.314334	0.276415	A	7.44343	Low
TCGA-L9-A443-01	63	Female	Ever-smoker	I	T1a	N0	Wildtype	Mutant	193	1	C3	IE/F	0.438539	0.246823	0.546686	0.416735	0.364187	0.461711	0.589012	0.55192	0.453971	0.487617	0.0914269	0.453094	0.336235	0.5846	0.111042	0.378697	0.392865	0.33458	0.45602	0.305769	0.221551	A	7.63979	Low
TCGA-73-4675-01	59	Male	Ever-smoker	III	T3	N1	Wildtype	Wildtype	922	1	C3	F	0.455563	0.262831	0.520506	0.421197	0.32811	0.464543	0.566307	0.542004	0.412139	0.558252	0.0670474	0.433527	0.322868	0.591719	0.0604279	0.364106	0.285742	0.331953	0.438023	0.32945	0.280011	A	7.77887	Low
TCGA-97-8179-01	72	Male	Ever-smoker	I	T1a	N0	Wildtype	Mutant	435	0	C3	D	0.447251	0.27543	0.515752	0.398392	0.390592	0.46093	0.596862	0.547042	0.403986	0.599205	0.0925446	0.486174	0.287729	0.600774	0.0985104	0.389487	0.296222	0.333304	0.443147	0.336698	0.297116	A	7.85081	Low
TCGA-78-7540-01	66	Female	Never-smoker	I	T2	N0	Wildtype	Mutant	1197	1	C3	IE/F	0.449107	0.335676	0.581361	0.4693	0.324685	0.465564	0.566813	0.55237	0.400057	0.424173	0.119801	0.493004	0.338565	0.608989	0.189645	0.402837	0.438785	0.283695	0.424729	0.289505	0.249892	A	7.96591	Low
TCGA-55-A48X-01	63	Female	Ever-smoker	II	T1b	N1	Wildtype	Wildtype	689	0	C3	IE/F	0.477428	0.313235	0.566195	0.456249	0.360548	0.462297	0.565652	0.542509	0.420789	0.53159	0.162808	0.46845	0.408987	0.648756	0.17681	0.424805	0.423648	0.366997	0.487187	0.386535	0.286307	A	7.99263	Low
TCGA-69-8453-01	77	Male	Ever-smoker	II	T3	N0	NA	NA	813	0	C3	F	0.448826	0.338735	0.562146	0.480409	0.346991	0.459542	0.607178	0.558489	0.445673	0.519087	0.156978	0.501968	0.424449	0.617012	0.184436	0.398681	0.360441	0.321292	0.483616	0.326077	0.279112	A	8.08435	Low
TCGA-93-7348-01	75	Female	Ever-smoker	I	T1a	N0	Wildtype	Wildtype	531	0	C3	F	0.459999	0.301998	0.552704	0.469763	0.333181	0.454245	0.602326	0.569328	0.452408	0.545381	0.0553524	0.424707	0.369667	0.639833	0.138363	0.405448	0.374534	0.323874	0.468118	0.291168	0.247573	A	8.14263	Low
TCGA-49-4512-01	69	Female	Never-smoker	III	T2	N2	Wildtype	Wildtype	905	1	C6	F	0.443538	0.298048	0.519412	0.43348	0.35646	0.457592	0.53534	0.515718	0.44276	0.547532	0.176765	0.447912	0.361604	0.620652	0.125571	0.386495	0.298992	0.332602	0.461068	0.322676	0.272909	A	8.15489	Low
TCGA-78-7152-01	65	Male	Ever-smoker	I	T2	N0	Wildtype	Wildtype	1215	1	C3	IE	0.475376	0.281927	0.527384	0.464354	0.340093	0.453707	0.571201	0.554663	0.46362	0.558427	0.138619	0.453249	0.400547	0.609548	0.147349	0.389884	0.320941	0.34055	0.466797	0.372142	0.301319	A	8.25889	Low
TCGA-44-6777-01	85	Female	Ever-smoker	I	T2	NX	Wildtype	Wildtype	987	1	C3	F	0.469678	0.35975	0.538266	0.45363	0.358338	0.463225	0.597395	0.532158	0.454885	0.552561	0.159192	0.503631	0.459529	0.620431	0.237148	0.397941	0.330524	0.340067	0.463472	0.327808	0.297689	B	8.533	Low
TCGA-97-7553-01	58	Female	Ever-smoker	I	T1	N0	Wildtype	Wildtype	1870	0	C3	F	0.498896	0.332146	0.544708	0.513924	0.360423	0.456046	0.631647	0.578566	0.452892	0.583957	0.170575	0.523718	0.427898	0.615901	0.17468	0.398166	0.373475	0.368661	0.517487	0.383631	0.339456	A	8.77628	High
TCGA-05-4403-01	76	Male	Never-smoker	I	T2	N0	Wildtype	Wildtype	578	0	C6	F	0.473506	0.351064	0.551581	0.506501	0.326292	0.457675	0.591483	0.575874	0.419979	0.47275	0.17357	0.49621	0.385068	0.608798	0.232099	0.380513	0.42418	0.312244	0.453749	0.30596	0.27073	A	9.08886	High
TCGA-78-7163-01	60	Male	Ever-smoker	I	T2	N0	Wildtype	Wildtype	7248	0	C3	IE	0.453983	0.310766	0.554358	0.463928	0.274224	0.481469	0.559387	0.556023	0.491702	0.552075	0.113248	0.475988	0.34795	0.639367	0.270447	0.406865	0.476124	0.348377	0.453872	0.338662	0.305857	B	9.09291	High
TCGA-55-8616-01	58	Female	Never-smoker	I	T2a	N0	Wildtype	Mutant	48	0	C3	IE/F	0.443017	0.265104	0.53256	0.390947	0.399772	0.462157	0.585458	0.566081	0.427456	0.577007	0.143009	0.435159	0.323762	0.590581	0.174478	0.398663	0.275833	0.320221	0.47037	0.299042	0.245381	A	9.27776	High
TCGA-05-4405-01	74	Female	Ever-smoker	I	T2	N0	Wildtype	Wildtype	610	0	C3	F	0.465675	0.346693	0.564085	0.43438	0.369882	0.455988	0.576571	0.534746	0.446796	0.600429	0.133904	0.464508	0.380879	0.607096	0.300165	0.387355	0.448439	0.348568	0.459789	0.34779	0.265218	A	9.44353	High
TCGA-55-7816-01	49	Female	Never-smoker	IV	TX	NX	Wildtype	Wildtype	468	1	C3	F	0.446126	0.330379	0.547507	0.449757	0.357895	0.450901	0.609649	0.529477	0.39273	0.544564	0.142857	0.516663	0.436387	0.601072	0.285191	0.433124	0.343399	0.31059	0.430417	0.338175	0.275998	B	9.62426	High
TCGA-55-6983-01	81	Male	Ever-smoker	II	T2	N1	Wildtype	Mutant	2823	0	C3	IE/F	0.474242	0.295977	0.519647	0.448315	0.332432	0.460065	0.593689	0.562161	0.473873	0.555186	0.109696	0.440577	0.385036	0.62556	0.0782468	0.37673	0.285215	0.312908	0.471422	0.32102	0.27335	A	9.71867	High
TCGA-50-5932-01	75	Male	Never-smoker	II	T2	N1	Wildtype	Mutant	1235	1	C3	D	0.451543	0.246128	0.51818	0.41057	0.360725	0.459228	0.568075	0.546891	0.412567	0.590001	0.131805	0.530968	0.292048	0.634815	0.186794	0.380023	0.34776	0.322543	0.444884	0.312428	0.311598	A	9.77103	High
TCGA-J2-8192-01	65	Female	Never-smoker	II	T2a	N1	Mutant	Wildtype	739	0	C3	F	0.476723	0.330549	0.578309	0.475876	0.336119	0.455933	0.607119	0.542815	0.462383	0.568042	0.149513	0.49121	0.401745	0.639469	0.264774	0.408558	0.417241	0.324752	0.475378	0.310934	0.287674	B	9.81498	High
TCGA-49-6744-01	64	Female	Ever-smoker	II	T2a	N1	Wildtype	Wildtype	1683	0	C2	IE/F	0.464923	0.358805	0.573519	0.450856	0.371338	0.457491	0.609481	0.561529	0.437421	0.576397	0.151167	0.485645	0.424557	0.616283	0.265888	0.411156	0.437872	0.349337	0.478569	0.374743	0.301382	A	9.92867	High
TCGA-50-6597-01	79	Female	Never-smoker	I	T2	N0	Wildtype	Wildtype	1268	1	C2	IE	0.426027	0.280057	0.487176	0.419237	0.262819	0.434859	0.560866	0.51872	0.466436	0.4362	0.0597185	0.407856	0.347462	0.612637	0.208713	0.383902	0.355046	0.318119	0.426336	0.340679	0.246917	A	9.94117	High
TCGA-55-7283-01	76	Female	Ever-smoker	III	T3	N2	Wildtype	Mutant	609	0	C3	IE	0.462913	0.339073	0.55032	0.466099	0.340997	0.450398	0.576346	0.561567	0.451865	0.595232	0.120498	0.480649	0.371035	0.614949	0.249452	0.363369	0.427594	0.335288	0.478888	0.332392	0.317438	A	9.97237	High
TCGA-49-4505-01	61	Female	Ever-smoker	II	T2	N1	Wildtype	Mutant	428	1	C2	IE/F	0.479242	0.361812	0.556198	0.494631	0.343839	0.466719	0.60476	0.573419	0.460914	0.505098	0.144896	0.452688	0.399132	0.607397	0.279296	0.386732	0.433254	0.353233	0.472233	0.366703	0.277147	B	10.027	High
TCGA-78-7161-01	69	Female	Ever-smoker	II	T3	N0	Wildtype	Mutant	291	1	C1	D	0.431903	0.268568	0.546524	0.361957	0.379369	0.45233	0.547757	0.533388	0.424873	0.563834	0.0390499	0.462493	0.260126	0.602819	0.0276305	0.39066	0.344895	0.334388	0.452554	0.323959	0.246253	A	10.326	High
TCGA-86-8671-01	72	Female	Never-smoker	II	T2b	N1	Wildtype	Wildtype	839	0	C3	IE	0.46126	0.362126	0.590521	0.497217	0.369227	0.444557	0.583715	0.537628	0.408384	0.539562	0.135995	0.460656	0.494035	0.643226	0.303141	0.442442	0.386365	0.320617	0.458644	0.329256	0.28704	B	10.3374	High
TCGA-64-1680-01	63	Male	Ever-smoker	IV	T2a	N2	Wildtype	Wildtype	1126	0	C3	IE	0.4622	0.319682	0.583137	0.47397	0.272976	0.461579	0.599522	0.589278	0.434071	0.52965	0.112407	0.475678	0.386611	0.60538	0.273419	0.38641	0.488459	0.321165	0.46693	0.301128	0.297819	A	10.4385	High
TCGA-44-2657-01	74	Female	Ever-smoker	I	T2	NX	Wildtype	Wildtype	1351	0	C2	IE	0.469192	0.327518	0.54598	0.471745	0.339269	0.45206	0.572615	0.526027	0.457497	0.516857	0.129277	0.468661	0.409543	0.623081	0.297183	0.405109	0.356186	0.342425	0.486565	0.364648	0.267938	B	10.5322	High
TCGA-NJ-A4YG-01	65	Male	Ever-smoker	I	T2	N0	Wildtype	Mutant	2261	0	C3	IE/F	0.44298	0.310398	0.573302	0.462456	0.356834	0.452661	0.576945	0.559505	0.438327	0.553642	0.0748972	0.446646	0.433336	0.602177	0.146806	0.402934	0.455069	0.329003	0.448435	0.325923	0.263918	A	10.7453	High
TCGA-86-8669-01	64	Male	Ever-smoker	I	T1b	N0	Wildtype	Wildtype	938	0	C3	D	0.453312	0.262828	0.484459	0.422884	0.350222	0.493602	0.598175	0.55558	0.516426	0.575028	0.138932	0.532787	0.29554	0.599411	0.0357994	0.413908	0.250031	0.355657	0.466409	0.345913	0.27857	A	10.7712	High
TCGA-97-A4M7-01	74	Male	Ever-smoker	I	T1b	N0	Mutant	Wildtype	629	0	C3	IE/F	0.455984	0.297224	0.534183	0.441021	0.332018	0.448791	0.593867	0.521912	0.434038	0.562229	0.0853815	0.445781	0.407256	0.648378	0.17664	0.436963	0.325182	0.340438	0.441833	0.322528	0.298669	A	10.7746	High
TCGA-55-6972-01	72	Male	Never-smoker	I	T2	N0	Wildtype	Wildtype	1632	1	C4	D	0.443549	0.245664	0.501978	0.408643	0.335412	0.469528	0.585785	0.566795	0.412146	0.558482	0.10635	0.447064	0.239887	0.569438	0.0878799	0.372971	0.246101	0.328917	0.460419	0.318103	0.258331	A	10.9296	High
TCGA-44-8120-01	58	Male	Ever-smoker	I	T2a	N0	Wildtype	Wildtype	260	0	C3	F	0.453977	0.290028	0.526111	0.402787	0.353341	0.461725	0.556372	0.532418	0.438245	0.561272	0.166245	0.497052	0.315635	0.587721	0.138353	0.400815	0.30684	0.349499	0.470641	0.363765	0.283606	B	11.3265	High
TCGA-55-6986-01	74	Female	Never-smoker	I	T2	N0	Wildtype	Wildtype	3261	0	C3	IE/F	0.467559	0.318981	0.54214	0.458009	0.339367	0.462776	0.565867	0.561167	0.457654	0.521323	0.120773	0.498738	0.368204	0.634343	0.190287	0.377401	0.454507	0.354006	0.476781	0.363871	0.313324	B	11.3441	High
TCGA-NJ-A55O-01	56	Female	Ever-smoker	II	T1b	N1	Wildtype	Mutant	13	0	C3	IE	NA	NA	NA	NA	NA	NA	NA	NA	NA	NA	NA	NA	NA	NA	NA	NA	NA	NA	NA	NA	NA	NA	11.4455	High
TCGA-97-A4M6-01	45	Female	Never-smoker	I	T1a	N0	Mutant	Wildtype	568	0	C2	IE/F	0.45192	0.324059	0.588286	0.47003	0.351738	0.452319	0.58678	0.534367	0.424345	0.597311	0.109134	0.445992	0.413914	0.623271	0.204256	0.437454	0.425241	0.312307	0.46184	0.289564	0.269862	A	11.4642	High
TCGA-73-4662-01	65	Female	Ever-smoker	I	T1	N0	Wildtype	Mutant	2515	0	C3	IE	0.453532	0.300344	0.552598	0.436308	0.340489	0.4739	0.583682	0.556224	0.451712	0.552559	0.133688	0.506538	0.352745	0.613258	0.244689	0.414774	0.380398	0.345754	0.484922	0.314843	0.287278	A	11.5757	High
TCGA-78-7539-01	75	Female	Ever-smoker	II	T2b	N0	Wildtype	Mutant	791	0	C3	IE	0.455743	0.321745	0.558242	0.484825	0.327744	0.479194	0.557176	0.536831	0.422293	0.586447	0.161029	0.467951	0.426551	0.635378	0.296647	0.433741	0.416233	0.329083	0.446982	0.318901	0.270929	A	11.6481	High
TCGA-44-2666-01	43	Male	Ever-smoker	I	T2	N0	Wildtype	Wildtype	97	1	NA	NA	0.455516	0.275012	0.571502	0.421296	0.357853	0.44479	0.603467	0.55532	0.46444	0.53116	0.18934	0.48844	0.289832	0.586508	0.218996	0.356239	0.443327	0.361649	0.448063	0.366971	0.310969	A	11.649	High
TCGA-62-A46P-01	65	Male	Ever-smoker	I	T2	N0	Wildtype	Wildtype	594	1	C3	D	0.412399	0.285904	0.521202	0.40796	0.338589	0.451828	0.573536	0.548143	0.448777	0.512446	0.0500126	0.435693	0.311239	0.613167	0.0258867	0.381937	0.306303	0.316497	0.468825	0.313328	0.229432	A	11.7067	High
TCGA-86-A4P7-01	63	Female	Never-smoker	I	T2a	N0	Mutant	Wildtype	415	0	C3	IE/F	0.445507	0.298764	0.532173	0.422816	0.407989	0.455334	0.586456	0.541274	0.49782	0.538462	0.155572	0.461838	0.38305	0.626069	0.171025	0.386705	0.317435	0.319294	0.46494	0.320766	0.275151	A	11.9168	High
TCGA-J2-A4AE-01	77	Female	Never-smoker	I	T1a	N0	Wildtype	Wildtype	1079	0	C3	IE	0.453825	0.302466	0.56495	0.406422	0.364933	0.443825	0.594939	0.540743	0.532376	0.560231	0.113284	0.483957	0.373275	0.605811	0.125689	0.427413	0.352636	0.365023	0.493458	0.379223	0.314827	A	11.9546	High
TCGA-MP-A4T6-01	76	Female	Ever-smoker	III	T1	N2	Mutant	Wildtype	1790	1	C3	IE	0.431412	0.304372	0.565823	0.405082	0.348609	0.450513	0.566757	0.541087	0.430524	0.504542	0.0829131	0.393061	0.343263	0.594778	0.114046	0.434732	0.378782	0.329168	0.426697	0.288812	0.267464	A	11.9743	High
TCGA-86-8076-01	42	Male	Never-smoker	I	T1	N0	Wildtype	Mutant	993	0	C3	IE/F	0.471576	0.327153	0.561379	0.491381	0.297458	0.460249	0.597151	0.55342	0.436743	0.611312	0.131017	0.463708	0.423061	0.61015	0.17039	0.403186	0.393981	0.33501	0.485125	0.353759	0.281182	B	12.1644	High
TCGA-53-7626-01	76	Female	Ever-smoker	II	T1	N1	Wildtype	Wildtype	929	1	C3	F	0.485933	0.34128	0.558639	0.492671	0.375157	0.452848	0.58593	0.556596	0.464721	0.579967	0.164943	0.509923	0.429451	0.615344	0.242881	0.421572	0.387942	0.367028	0.521581	0.394289	0.312999	B	12.1903	High
TCGA-86-8280-01	54	Female	Never-smoker	II	T2b	N0	Mutant	Wildtype	701	0	C3	IE/F	0.442179	0.309088	0.529323	0.450592	0.344093	0.449955	0.572697	0.520842	0.445636	0.608111	0.138655	0.453686	0.385017	0.634192	0.174853	0.410432	0.323129	0.321051	0.456033	0.304895	0.302562	A	12.2713	High
TCGA-38-A44F-01	80	Male	Ever-smoker	I	T2a	N0	Wildtype	Wildtype	133	0	C3	IE/F	0.433118	0.3032	0.565741	0.488314	0.318097	0.447713	0.608966	0.552417	0.426335	0.498888	0.104855	0.437857	0.411999	0.624303	0.194566	0.398255	0.339381	0.287714	0.448589	0.283527	0.25543	A	12.2766	High
TCGA-69-7764-01	75	Male	Ever-smoker	I	T1b	N0	Wildtype	Wildtype	414	0	C3	D	0.454524	0.302971	0.541869	0.380932	0.396672	0.459062	0.580177	0.535885	0.415755	0.58809	0.160593	0.539711	0.27779	0.611568	0.141525	0.421397	0.354877	0.348409	0.448634	0.379216	0.251569	A	12.5216	High
TCGA-93-A4JP-01	64	Male	Never-smoker	IV	TX	NX	Mutant	Wildtype	578	0	C4	F	0.44776	0.307686	0.506568	0.413625	0.404246	0.442185	0.603041	0.543546	0.486063	0.536729	0.170175	0.473089	0.372502	0.640455	0.0994046	0.378246	0.292729	0.346253	0.479151	0.356729	0.294127	A	12.5647	High
TCGA-L9-A50W-01	75	Male	Ever-smoker	II	T1b	N1	Mutant	Wildtype	442	1	C3	F	0.424806	0.281436	0.531117	0.417253	0.275385	0.449779	0.605664	0.568365	0.453652	0.524519	0.0972541	0.395179	0.370828	0.628672	0.118199	0.394112	0.335654	0.302997	0.429161	0.26354	0.249693	A	12.6401	High
TCGA-93-7347-01	76	Female	Ever-smoker	I	T1a	N0	Wildtype	Mutant	683	0	C3	IE	0.459565	0.359143	0.569067	0.499354	0.332548	0.458845	0.579489	0.54884	0.439438	0.527327	0.187962	0.457701	0.433843	0.631959	0.309532	0.420971	0.393292	0.335086	0.440962	0.320858	0.283288	A	12.7801	High
TCGA-97-8177-01	59	Female	Never-smoker	I	T2a	N0	Mutant	Wildtype	499	0	C2	F	0.467762	0.333739	0.545519	0.47771	0.322262	0.456052	0.61808	0.561931	0.479769	0.515219	0.116029	0.430699	0.412508	0.626185	0.219556	0.384322	0.400925	0.32672	0.479077	0.309378	0.248618	A	12.8341	High
TCGA-97-7552-01	70	Male	Ever-smoker	I	T2	N0	Wildtype	Wildtype	1932	0	C3	IE	0.485207	0.377707	0.604995	0.521999	0.316481	0.452033	0.589797	0.5554	0.410773	0.543996	0.156878	0.531079	0.449677	0.613298	0.335888	0.440623	0.435665	0.331131	0.445349	0.33304	0.308339	A	12.8751	High
TCGA-91-7771-01	62	Male	Ever-smoker	II	T3	N0	Wildtype	Wildtype	492	0	C3	IE/F	0.460476	0.334151	0.57353	0.473175	0.382695	0.44904	0.582297	0.551205	0.441922	0.565386	0.143952	0.51872	0.398096	0.587632	0.144141	0.417932	0.401233	0.348147	0.469322	0.373268	0.263139	A	13.1224	High
TCGA-05-5423-01	65	Male	Ever-smoker	II	T2	N1	Mutant	Wildtype	151	0	C2	IE/F	0.46623	0.342481	0.566073	0.513721	0.297627	0.461845	0.588314	0.560375	0.446596	0.505305	0.116234	0.486852	0.36254	0.5898	0.302161	0.391416	0.398806	0.318571	0.478547	0.317553	0.305752	A	13.1268	High
TCGA-86-A456-01	78	Female	Never-smoker	I	T1a	N0	Wildtype	Mutant	896	0	C2	F	0.440442	0.346825	0.585923	0.450911	0.335992	0.457693	0.608642	0.539751	0.514055	0.531465	0.122354	0.468138	0.373954	0.599511	0.261528	0.408806	0.433841	0.341263	0.477178	0.341914	0.276392	A	13.1492	High
TCGA-55-6543-01	60	Female	Ever-smoker	I	T1b	N0	Wildtype	Wildtype	435	0	C3	F	0.445555	0.320941	0.546819	0.467384	0.338638	0.453511	0.603794	0.576167	0.493179	0.55117	0.165277	0.485356	0.388848	0.644696	0.169317	0.380644	0.432173	0.319134	0.476005	0.324595	0.284312	B	13.1712	High
TCGA-99-7458-01	74	Female	Ever-smoker	III	T4	N0	Wildtype	Wildtype	747	0	C3	IE	0.443941	0.341345	0.584927	0.426296	0.330685	0.448454	0.589187	0.528386	0.409774	0.549165	0.135351	0.498109	0.387125	0.596765	0.304528	0.406403	0.420969	0.331401	0.443333	0.312274	0.291181	A	13.2346	High
TCGA-55-8514-01	70	Female	Ever-smoker	I	T2a	N0	Wildtype	Mutant	520	0	C4	F	0.412737	0.332957	0.580011	0.411455	0.358011	0.456642	0.630805	0.607758	0.433056	0.559614	0.0713525	0.405994	0.338034	0.611511	0.204296	0.430731	0.44276	0.32657	0.458092	0.324543	0.233044	B	13.4249	High
TCGA-44-7671-01	64	Male	Never-smoker	I	T2a	N0	Wildtype	Mutant	889	0	C3	D	0.444714	0.279634	0.49915	0.407578	0.36031	0.463071	0.598135	0.569827	0.435847	0.590118	0.113122	0.477014	0.307475	0.622059	0.0326121	0.359667	0.322859	0.308438	0.460772	0.314319	0.291673	A	13.4396	High
TCGA-J2-A4AG-01	66	Female	Ever-smoker	I	T1b	N0	Wildtype	Mutant	988	0	C3	IE/F	0.462412	0.339775	0.599693	0.470197	0.373635	0.467146	0.58391	0.561796	0.459778	0.545672	0.0798281	0.475905	0.408487	0.585057	0.247706	0.425209	0.498169	0.331989	0.509935	0.320694	0.250264	A	13.5188	High
TCGA-55-A57B-01	80	Female	Never-smoker	I	T1b	N0	Mutant	Wildtype	546	0	C6	F	0.480442	0.322182	0.563541	0.451491	0.348125	0.460304	0.584479	0.526838	0.456459	0.557695	0.142139	0.483753	0.386256	0.59648	0.260958	0.443644	0.340643	0.397412	0.48139	0.398497	0.279481	A	13.5465	High
TCGA-67-3772-01	82	Female	Never-smoker	I	T2	N0	NA	NA	573	0	C2	F	0.477748	0.326735	0.531548	0.470505	0.319891	0.45926	0.58051	0.551021	0.472884	0.532336	0.104138	0.455431	0.348362	0.620698	0.238609	0.388021	0.366729	0.307506	0.471227	0.280396	0.280184	A	13.5717	High
TCGA-NJ-A4YI-01	87	Female	Ever-smoker	III	T2	N2	Wildtype	Mutant	4	1	C3	F	NA	NA	NA	NA	NA	NA	NA	NA	NA	NA	NA	NA	NA	NA	NA	NA	NA	NA	NA	NA	NA	NA	13.6518	High
TCGA-97-A4M5-01	83	Male	Ever-smoker	I	T1b	N0	Wildtype	Mutant	634	0	C3	F	0.454949	0.324798	0.548702	0.444294	0.382445	0.458479	0.605433	0.570639	0.413525	0.561284	0.174609	0.450233	0.363827	0.608373	0.119205	0.38278	0.377248	0.313358	0.446496	0.324231	0.262104	A	13.702	High
TCGA-NJ-A7XG-01	49	Male	Never-smoker	III	T4	N1	Wildtype	Wildtype	617	0	C3	D	0.436274	0.277859	0.580096	0.41094	0.365962	0.463362	0.56503	0.547409	0.435725	0.552854	0.0862507	0.44933	0.359219	0.596766	0.124671	0.410085	0.453703	0.320159	0.434105	0.289072	0.294637	A	13.7698	High
TCGA-97-A4M0-01	60	Female	Ever-smoker	I	T2a	N0	Wildtype	Mutant	652	0	C3	IE	0.431092	0.359643	0.594544	0.444913	0.361868	0.440788	0.55056	0.519006	0.384598	0.555537	0.186784	0.410402	0.443083	0.62228	0.291822	0.442989	0.434393	0.327794	0.455221	0.293956	0.225597	A	13.7902	High
TCGA-55-6980-01	56	Male	Never-smoker	I	T1	N0	Mutant	Wildtype	2109	0	C6	F	0.448592	0.339339	0.555966	0.467722	0.360766	0.4659	0.607881	0.535887	0.464893	0.551877	0.151624	0.459152	0.391738	0.628226	0.263486	0.424988	0.387369	0.327219	0.466219	0.329197	0.271047	A	13.8062	High
TCGA-64-1681-01	61	Female	Never-smoker	I	T1	N0	Mutant	Wildtype	1167	1	C2	F	0.446195	0.278579	0.507306	0.419913	0.382217	0.458669	0.581383	0.537221	0.467024	0.558451	0.0950152	0.476029	0.366295	0.616632	0.0707438	0.39523	0.28001	0.303277	0.457555	0.292632	0.279199	A	13.8303	High
TCGA-75-6212-01	NA	Female	Never-smoker	II	T2	N1	Mutant	Wildtype	1516	1	C3	IE/F	0.461807	0.28312	0.547539	0.460619	0.336855	0.451761	0.613515	0.549661	0.455848	0.59322	0.159051	0.468219	0.407452	0.637865	0.190757	0.388172	0.398658	0.335368	0.450188	0.318118	0.310116	A	13.8627	High
TCGA-38-7271-01	72	Female	Ever-smoker	I	T1	N0	Wildtype	Wildtype	800	1	C6	IE/F	0.490691	0.332762	0.551348	0.48621	0.394786	0.456488	0.587285	0.547732	0.468732	0.581041	0.207658	0.484437	0.462308	0.64281	0.213329	0.417038	0.346549	0.338607	0.493043	0.339898	0.305579	B	13.9198	High
TCGA-50-8460-01	74	Male	Never-smoker	I	T1a	N0	Wildtype	Wildtype	829	0	C3	IE/F	0.46486	0.296932	0.545652	0.46281	0.308345	0.449806	0.612094	0.549444	0.430097	0.577257	0.150174	0.467449	0.393816	0.6016	0.225522	0.393581	0.421474	0.335573	0.432712	0.322181	0.295106	A	14.0889	High
TCGA-44-6147-01	67	Female	Never-smoker	I	T1b	NX	Mutant	Wildtype	845	0	NA	NA	0.466893	0.264299	0.55044	0.386728	0.39939	0.458589	0.592195	0.52814	0.460256	0.587447	0.154725	0.524369	0.313786	0.595736	0.163607	0.424268	0.343076	0.352447	0.441731	0.378561	0.294212	A	14.0921	High
TCGA-MP-A5C7-01	76	Female	Ever-smoker	I	T2	N0	Wildtype	Wildtype	2248	0	C3	D	0.444249	0.224454	0.476466	0.374335	0.309323	0.464169	0.5617	0.546918	0.486913	0.586348	0.123094	0.468736	0.266799	0.612462	0.0381269	0.392622	0.25946	0.359324	0.45431	0.344956	0.271145	A	14.2641	High
TCGA-78-7149-01	71	Male	Ever-smoker	III	T4	N0	Wildtype	Wildtype	3940	0	C3	D	0.453465	0.246881	0.477884	0.401327	0.351412	0.440188	0.53844	0.520113	0.395832	0.535443	0.093963	0.439278	0.292274	0.597144	0.0759321	0.351486	0.309003	0.356264	0.441673	0.392128	0.243882	A	14.3236	High
TCGA-55-8621-01	75	Female	Ever-smoker	I	T1a	N0	Wildtype	Wildtype	515	0	C3	IE/F	0.464008	0.333546	0.559664	0.463608	0.371473	0.465156	0.607528	0.55075	0.451714	0.538047	0.165473	0.487255	0.435469	0.615953	0.225599	0.397506	0.376318	0.316498	0.464485	0.315303	0.274284	A	14.4466	High
TCGA-44-2661-01	69	Female	Never-smoker	I	T1	N0	Mutant	Wildtype	1159	0	NA	IE	0.471504	0.35486	0.58212	0.536692	0.285029	0.449846	0.579668	0.544602	0.415355	0.48082	0.133238	0.459508	0.421154	0.61439	0.345382	0.410327	0.45151	0.302848	0.459806	0.289116	0.263692	B	14.4687	High
TCGA-62-8397-01	70	Female	Never-smoker	II	T3	N0	Wildtype	Wildtype	1289	0	C3	D	0.414552	0.285295	0.500519	0.421178	0.273379	0.441826	0.57851	0.530376	0.428581	0.584852	0.20506	0.451268	0.360315	0.613919	0.181211	0.380719	0.330386	0.345352	0.4359	0.314915	0.237915	A	14.518	High
TCGA-86-7714-01	61	Female	Ever-smoker	III	T1b	N2	Wildtype	Wildtype	625	1	C3	F	0.478578	0.32173	0.556102	0.485401	0.331625	0.454876	0.59841	0.577365	0.407878	0.556481	0.209667	0.461563	0.376734	0.625091	0.251653	0.390401	0.513772	0.35147	0.447912	0.347987	0.320434	A	14.5435	High
TCGA-44-2659-01	65	Female	Ever-smoker	II	T1	N1	Wildtype	Wildtype	1367	0	C3	IE/F	0.436916	0.339346	0.607618	0.434306	0.392436	0.467531	0.578967	0.549011	0.488195	0.555418	0.155155	0.477042	0.355793	0.596813	0.26338	0.418367	0.445095	0.349243	0.4273	0.338635	0.285494	A	14.6546	High
TCGA-69-8253-01	59	Female	Ever-smoker	II	T1a	N1	Wildtype	Mutant	426	0	C3	IE/F	0.438513	0.271318	0.561611	0.422715	0.345564	0.454403	0.592013	0.56643	0.434487	0.537924	0.0847741	0.48046	0.37786	0.623258	0.0892832	0.379698	0.382957	0.300075	0.448733	0.295198	0.242391	A	14.7038	High
TCGA-50-5935-01	86	Female	Never-smoker	I	T1	N0	Wildtype	Wildtype	653	1	C3	IE/F	0.448719	0.322542	0.55508	0.429895	0.379537	0.470163	0.596846	0.552261	0.446747	0.593345	0.0905528	0.461996	0.39755	0.627527	0.225373	0.396453	0.40771	0.304152	0.44167	0.292149	0.275443	A	14.8032	High
TCGA-97-A4M3-01	69	Female	Ever-smoker	I	T1b	N0	Wildtype	Wildtype	540	0	C3	F	0.460973	0.296262	0.535516	0.38941	0.391405	0.461277	0.563061	0.54392	0.455068	0.568286	0.0865973	0.459491	0.320869	0.607338	0.121603	0.387246	0.32776	0.353579	0.489498	0.365581	0.243739	A	14.8626	High
TCGA-49-4501-01	67	Female	Never-smoker	I	T2	N0	Mutant	Wildtype	1421	1	C2	IE/F	0.474885	0.318277	0.537629	0.467383	0.336605	0.478356	0.582159	0.552264	0.453025	0.519682	0.112389	0.478967	0.363421	0.632492	0.242061	0.394317	0.34003	0.34121	0.464194	0.337361	0.266621	A	14.9626	High
TCGA-75-7030-01	NA	Male	Never-smoker	II	T3	N0	Wildtype	Mutant	NA	0	C6	F	NA	NA	NA	NA	NA	NA	NA	NA	NA	NA	NA	NA	NA	NA	NA	NA	NA	NA	NA	NA	NA	NA	15.0127	High
TCGA-S2-AA1A-01	68	Female	Ever-smoker	I	T1b	N0	Wildtype	Wildtype	513	0	C3	IE/F	0.438627	0.33352	0.582768	0.434547	0.301553	0.446732	0.602301	0.554158	0.456098	0.553285	0.118144	0.442645	0.415265	0.619395	0.258586	0.445198	0.394345	0.342583	0.448647	0.367353	0.269059	A	15.1069	High
TCGA-55-A4DG-01	71	Male	Ever-smoker	I	T1b	N0	Wildtype	Wildtype	608	0	C3	IE/F	0.422134	0.276208	0.55873	0.410198	0.385776	0.445181	0.617404	0.54318	0.432019	0.519378	0.13897	0.454437	0.345617	0.610782	0.124395	0.427661	0.313526	0.344849	0.437082	0.345767	0.266164	A	15.2172	High
TCGA-44-6146-01	64	Male	Ever-smoker	II	T3	N0	Wildtype	Mutant	728	0	NA	NA	0.464951	0.339847	0.610938	0.432815	0.326645	0.451627	0.566567	0.530001	0.426558	0.552554	0.16535	0.566612	0.300796	0.563577	0.227239	0.4349	0.476792	0.379267	0.437118	0.394844	0.274142	A	15.3091	High
TCGA-35-3615-01	57	Male	Never-smoker	I	T2	N0	Wildtype	Mutant	14	0	C2	D	NA	NA	NA	NA	NA	NA	NA	NA	NA	NA	NA	NA	NA	NA	NA	NA	NA	NA	NA	NA	NA	NA	15.3122	High
TCGA-J2-8194-01	69	Female	Ever-smoker	II	T3	N0	Wildtype	Mutant	724	0	C3	F	0.461807	0.287288	0.549266	0.426582	0.329268	0.467618	0.608281	0.556167	0.474238	0.6243	0.123215	0.477398	0.335846	0.645739	0.160996	0.408863	0.318325	0.333957	0.481667	0.315032	0.267416	A	15.5588	High
TCGA-O1-A52J-01	74	Female	Ever-smoker	I	T1	N0	Wildtype	Wildtype	1798	1	C3	D	0.429021	0.30292	0.574654	0.407764	0.311568	0.447594	0.608945	0.529916	0.450163	0.60915	0.189811	0.494172	0.398271	0.640641	0.299419	0.423795	0.428107	0.359024	0.463114	0.342448	0.255778	A	15.6674	High
TCGA-69-8254-01	85	Male	Ever-smoker	NA	T2b	0	Wildtype	Mutant	409	0	C3	IE	0.444632	0.336002	0.590497	0.466783	0.31076	0.446072	0.588106	0.561941	0.4652	0.492178	0.157955	0.4517	0.372275	0.615861	0.270275	0.400161	0.509744	0.359723	0.4582	0.355666	0.272455	A	15.7994	High
TCGA-55-7284-01	74	Male	Never-smoker	II	T3	N0	Wildtype	Mutant	243	1	C3	F	0.443531	0.332422	0.573826	0.478136	0.353407	0.468152	0.596188	0.563514	0.421794	0.562991	0.15076	0.50537	0.378617	0.589942	0.135398	0.399932	0.388874	0.311248	0.443472	0.311588	0.288172	A	15.9784	High
TCGA-67-3773-01	84	Female	Never-smoker	I	T2	N0	Wildtype	Mutant	427	0	C3	IE	0.455922	0.33227	0.573189	0.502816	0.301481	0.456878	0.581239	0.565121	0.447666	0.502266	0.137016	0.41759	0.360148	0.58245	0.380897	0.372659	0.483045	0.322929	0.466949	0.323929	0.291087	A	15.9958	High
TCGA-67-3774-01	73	Female	Never-smoker	I	T2	N0	Wildtype	Mutant	385	0	C3	IE/F	0.454009	0.314019	0.568677	0.430121	0.356843	0.453587	0.587665	0.55089	0.448856	0.556686	0.15354	0.487055	0.369255	0.623517	0.141635	0.417087	0.426007	0.32542	0.449224	0.32487	0.273771	A	16.1388	High
TCGA-38-4626-01	57	Female	Ever-smoker	NA	T2b	N0	Wildtype	Wildtype	3674	0	C3	F	0.464022	0.349216	0.544911	0.452605	0.373037	0.472709	0.628706	0.57589	0.495494	0.543989	0.180769	0.500983	0.426011	0.630079	0.232128	0.377055	0.410197	0.349911	0.503931	0.348921	0.252998	A	16.2101	High
TCGA-91-A4BD-01	78	Male	Never-smoker	II	T1b	N1	Wildtype	Wildtype	603	0	C4	IE	0.409893	0.272461	0.525674	0.455106	0.330562	0.445122	0.58752	0.542461	0.415464	0.518311	0.134962	0.411862	0.395441	0.614648	0.124933	0.360476	0.331725	0.291127	0.434373	0.28882	0.256661	A	16.2327	High
TCGA-69-7763-01	69	Male	Ever-smoker	I	T1b	N0	Wildtype	Wildtype	690	0	C2	F	0.442157	0.276611	0.527575	0.4068	0.379306	0.459573	0.588391	0.561235	0.437283	0.563439	0.0913113	0.495111	0.322374	0.606074	0.10646	0.368474	0.369105	0.335479	0.457469	0.35033	0.274639	A	16.2819	High
TCGA-78-7537-01	72	Male	Ever-smoker	I	T2	N0	Wildtype	Wildtype	1622	1	C3	IE/F	0.434853	0.312179	0.508603	0.411399	0.342101	0.454569	0.569393	0.544936	0.457917	0.564084	0.086432	0.447287	0.325497	0.622037	0.0785554	0.373443	0.304526	0.311634	0.433716	0.327967	0.25421	A	16.5006	High
TCGA-55-7725-01	68	Female	Ever-smoker	I	T1a	N0	Wildtype	Mutant	442	0	C3	IE	0.440445	0.280469	0.568733	0.471457	0.346323	0.430513	0.581234	0.515673	0.406731	0.59397	0.121971	0.490925	0.404903	0.564436	0.254506	0.381554	0.471772	0.338387	0.435695	0.35214	0.305534	A	16.5974	High
TCGA-67-3770-01	70	Female	Never-smoker	I	T1	N0	Mutant	Wildtype	610	0	C2	IE	0.45658	0.315046	0.53127	0.464847	0.299396	0.456265	0.566904	0.538671	0.496329	0.478124	0.128169	0.427537	0.334572	0.61628	0.294406	0.378848	0.389415	0.307703	0.431483	0.282115	0.244712	A	16.7411	High
TCGA-55-8619-01	72	Female	Never-smoker	II	T3	N0	Wildtype	Wildtype	416	0	C3	IE/F	0.452319	0.357996	0.587095	0.471792	0.375068	0.455733	0.608503	0.565382	0.413854	0.541977	0.168434	0.487626	0.442427	0.628642	0.18691	0.419069	0.396138	0.315616	0.458828	0.331487	0.26227	A	16.7884	High
TCGA-78-7633-01	67	Male	Ever-smoker	I	T2	N0	Wildtype	Wildtype	1528	1	C3	D	0.440929	0.253194	0.49074	0.389627	0.359489	0.454877	0.560758	0.539747	0.434152	0.536146	0.140707	0.48189	0.249048	0.609195	0.0867558	0.361153	0.310564	0.335802	0.42791	0.331179	0.257649	A	16.8074	High
TCGA-97-7941-01	72	Female	Ever-smoker	I	T1b	N0	Wildtype	Mutant	484	0	C3	F	0.432579	0.317178	0.558852	0.43165	0.340552	0.444642	0.569826	0.539221	0.398153	0.468698	0.14958	0.424046	0.352087	0.590206	0.173029	0.389716	0.4082	0.329743	0.432276	0.356277	0.253395	A	16.9217	High
TCGA-NJ-A55A-01	76	Female	Ever-smoker	I	T2	N0	Wildtype	Wildtype	15	0	C3	IE/F	NA	NA	NA	NA	NA	NA	NA	NA	NA	NA	NA	NA	NA	NA	NA	NA	NA	NA	NA	NA	NA	NA	16.9257	High
TCGA-62-A46S-01	73	Male	Ever-smoker	I	T2	N0	Wildtype	Mutant	1653	1	C3	IE/F	0.428737	0.315761	0.541061	0.410106	0.347583	0.470826	0.586658	0.555449	0.448412	0.556418	0.119887	0.513473	0.303856	0.60068	0.07989	0.384799	0.361286	0.318064	0.452891	0.32878	0.236376	A	17.112	High
TCGA-44-2655-01	65	Female	Ever-smoker	I	T1	N0	Wildtype	Wildtype	1324	0	C2	IE/F	0.465033	0.307002	0.53906	0.482122	0.309488	0.468943	0.599159	0.572164	0.408994	0.574624	0.113779	0.485157	0.356781	0.612241	0.237799	0.382354	0.406743	0.322522	0.458929	0.323476	0.260432	A	17.2123	High
TCGA-75-5146-01	NA	Male	Never-smoker	I	T2	N0	Wildtype	Wildtype	2368	0	C2	IE/F	0.45837	0.313246	0.542682	0.464592	0.310549	0.461137	0.583468	0.574544	0.484786	0.543784	0.123262	0.461758	0.330748	0.624498	0.177809	0.390598	0.351762	0.321171	0.462821	0.320536	0.253279	A	17.6822	High
TCGA-49-4486-01	72	Male	Ever-smoker	I	T1	N0	Wildtype	Wildtype	2318	1	C3	D	0.43129	0.279048	0.503371	0.435855	0.340049	0.461697	0.581967	0.564729	0.412136	0.545365	0.124918	0.454571	0.294114	0.592467	0.168142	0.355229	0.295018	0.30827	0.436782	0.300245	0.243811	A	17.6858	High
TCGA-44-7659-01	70	Male	Ever-smoker	I	T1b	N0	Wildtype	Wildtype	691	0	C3	D	0.436698	0.320574	0.569994	0.42688	0.339206	0.455228	0.559965	0.532683	0.42838	0.565127	0.188716	0.447377	0.385577	0.574362	0.195468	0.400725	0.469996	0.349722	0.44768	0.345962	0.273303	A	17.8578	High
TCGA-49-AARR-01	68	Male	Never-smoker	I	T1	N0	Wildtype	Wildtype	4992	0	C3	F	0.424323	0.262475	0.515262	0.421729	0.298122	0.443679	0.637789	0.566426	0.411727	0.514241	0.11232	0.444354	0.376559	0.629052	0.0888429	0.402273	0.288286	0.309912	0.462964	0.300685	0.246398	A	17.9328	High
TCGA-86-8668-01	61	Female	Never-smoker	I	T1b	N0	Mutant	Wildtype	423	0	C3	IE/F	0.447581	0.342325	0.540338	0.449921	0.33619	0.431808	0.551367	0.499766	0.415213	0.56181	0.181821	0.474792	0.374362	0.600683	0.269885	0.419572	0.364705	0.35708	0.434981	0.330203	0.25694	A	18.0011	High
TCGA-50-5944-01	69	Female	Never-smoker	I	T1	N0	Mutant	Wildtype	1750	0	C3	F	0.449256	0.30468	0.51481	0.419827	0.315184	0.453578	0.589436	0.546838	0.476591	0.554142	0.170714	0.511695	0.313091	0.608692	0.215631	0.377432	0.352821	0.323506	0.438406	0.277515	0.289889	A	18.214	High
TCGA-62-8395-01	80	Female	Never-smoker	II	T3	N0	Wildtype	Wildtype	1216	0	C3	F	0.446233	0.313541	0.496332	0.390604	0.361893	0.482848	0.576314	0.543519	0.447479	0.555127	0.179679	0.504345	0.306147	0.611125	0.142075	0.376422	0.27033	0.338098	0.440824	0.326067	0.272309	A	18.4343	High
TCGA-97-7546-01	76	Female	Ever-smoker	I	T1	N0	Wildtype	Wildtype	1285	0	C3	IE/F	0.467876	0.313755	0.542994	0.429449	0.354565	0.45051	0.603433	0.542337	0.432704	0.578661	0.157733	0.546862	0.384742	0.600964	0.199712	0.400757	0.385838	0.365842	0.48878	0.387221	0.29503	A	18.5688	High
TCGA-86-8281-01	75	Male	Ever-smoker	I	T1	NX	Wildtype	Wildtype	0	0	C3	IE/F	NA	NA	NA	NA	NA	NA	NA	NA	NA	NA	NA	NA	NA	NA	NA	NA	NA	NA	NA	NA	NA	NA	18.7038	High
TCGA-55-8512-01	41	Male	Ever-smoker	IV	T1a	N1	Wildtype	Mutant	607	1	C3	F	0.432352	0.267542	0.519472	0.438927	0.322032	0.445044	0.605468	0.551402	0.409011	0.502293	0.156961	0.452155	0.361157	0.608355	0.0403941	0.40818	0.303078	0.32522	0.469316	0.317955	0.243386	A	18.7262	High
TCGA-97-7547-01	67	Female	Ever-smoker	I	T2	N0	Wildtype	Wildtype	1965	0	C3	IE/F	0.464117	0.349353	0.58457	0.415145	0.339618	0.46362	0.564752	0.564859	0.453105	0.542421	0.187339	0.506526	0.337236	0.591123	0.236561	0.399721	0.516388	0.317986	0.413442	0.27256	0.255992	A	19.0211	High
TCGA-91-6849-01	75	Female	Ever-smoker	III	T2	N2	Wildtype	Mutant	35	0	C3	IE/F	0.460235	0.307033	0.544425	0.427654	0.324085	0.457806	0.587121	0.542367	0.447698	0.571316	0.131798	0.484756	0.380007	0.624118	0.114617	0.390331	0.331081	0.335128	0.464508	0.343781	0.24693	A	19.3184	High
TCGA-49-4510-01	51	Female	Ever-smoker	II	T2	N1	Wildtype	Mutant	896	1	C3	IE/F	0.428941	0.276031	0.487711	0.403636	0.348789	0.457693	0.572507	0.542214	0.459997	0.540047	0.113634	0.426929	0.289805	0.581532	0.0435983	0.354614	0.314251	0.319734	0.448626	0.304098	0.216853	A	19.3401	High
TCGA-55-8513-01	77	Female	Never-smoker	II	T3	N0	Wildtype	Wildtype	791	0	C3	F	0.424689	0.334025	0.552468	0.457722	0.354693	0.457542	0.620267	0.559328	0.452396	0.52933	0.14957	0.472924	0.413691	0.630284	0.104392	0.412853	0.351898	0.293986	0.447902	0.296873	0.237052	A	19.5597	High
TCGA-73-4677-01	74	Male	Never-smoker	NA	T2a	N0	Wildtype	Mutant	38	1	C3	IE/F	0.454721	0.308054	0.534268	0.457152	0.335706	0.457738	0.586536	0.57812	0.420623	0.581843	0.121984	0.502158	0.340336	0.618556	0.139317	0.391549	0.37149	0.32562	0.449594	0.326485	0.267725	A	19.6537	High
TCGA-75-7025-01	NA	Male	Never-smoker	I	T2	N0	Mutant	Wildtype	3305	0	C3	IE/F	0.465311	0.29845	0.569296	0.458109	0.321536	0.448378	0.582476	0.507717	0.415709	0.541717	0.142165	0.454474	0.381267	0.62688	0.226651	0.426683	0.388037	0.363294	0.433985	0.364106	0.258797	A	19.8949	High
TCGA-44-5645-01	61	Female	Ever-smoker	I	T1	NX	Mutant	Wildtype	852	0	NA	NA	0.482755	0.343906	0.587514	0.453642	0.304441	0.445789	0.613027	0.541105	0.387548	0.611617	0.153493	0.534454	0.37764	0.592581	0.255417	0.471674	0.409703	0.382062	0.446684	0.411756	0.318989	A	20.0142	High
TCGA-05-4384-01	66	Male	Ever-smoker	III	T2	N2	Wildtype	Wildtype	426	0	C3	F	0.442663	0.303096	0.536056	0.417234	0.39819	0.471109	0.609112	0.567084	0.40637	0.606449	0.173087	0.493524	0.346301	0.625829	0.102236	0.39716	0.383372	0.34104	0.460295	0.343326	0.280408	A	20.0962	High
TCGA-55-A492-01	70	Female	Ever-smoker	I	T1a	N0	Wildtype	Wildtype	596	0	C3	D	0.431846	0.263266	0.498204	0.401377	0.334845	0.443781	0.588216	0.556981	0.40401	0.583547	0.0826601	0.438804	0.285014	0.611849	0.105683	0.367723	0.261806	0.313118	0.432345	0.336315	0.246652	A	20.2493	High
TCGA-55-7573-01	72	Female	Never-smoker	I	T1b	N0	Mutant	Wildtype	487	0	C3	IE/F	0.446973	0.302546	0.53345	0.432424	0.332871	0.446782	0.588618	0.526286	0.412359	0.582523	0.129107	0.464431	0.360529	0.616812	0.186197	0.410998	0.351929	0.347798	0.441863	0.340796	0.268425	A	20.2847	High
TCGA-78-7162-01	75	Male	Ever-smoker	I	T1	N0	Wildtype	Wildtype	3169	1	C3	IE/F	0.452555	0.325129	0.508405	0.440171	0.350946	0.463221	0.603859	0.559205	0.43912	0.561994	0.134674	0.479957	0.339386	0.624351	0.136	0.365273	0.325878	0.324884	0.440278	0.331012	0.279739	A	20.5626	High
TCGA-99-AA5R-01	70	Female	Ever-smoker	I	T1a	N0	Wildtype	Wildtype	658	0	C3	IE/F	0.437032	0.323115	0.558849	0.444677	0.403556	0.45571	0.596328	0.550325	0.446731	0.5413	0.150443	0.462321	0.444377	0.608791	0.14146	0.413466	0.342048	0.316274	0.480237	0.335653	0.260058	A	20.7585	High
TCGA-55-8207-01	73	Male	Never-smoker	I	T2a	N0	Wildtype	Mutant	977	0	C3	F	0.435939	0.306683	0.553178	0.382777	0.353484	0.455152	0.593445	0.546027	0.448843	0.525387	0.203076	0.470638	0.353346	0.592286	0.157955	0.36694	0.428729	0.355662	0.461158	0.331176	0.25048	A	21.124	High
TCGA-97-7938-01	76	Female	Ever-smoker	I	T1a	N0	Wildtype	Mutant	18	1	C3	F	NA	NA	NA	NA	NA	NA	NA	NA	NA	NA	NA	NA	NA	NA	NA	NA	NA	NA	NA	NA	NA	NA	21.171	High
TCGA-MP-A4TH-01	70	Female	Ever-smoker	I	T1a	N0	Wildtype	Wildtype	741	0	C3	IE	0.458955	0.335518	0.581197	0.441577	0.316188	0.454194	0.549623	0.52983	0.405283	0.574844	0.175583	0.479133	0.412681	0.620957	0.177488	0.443162	0.403334	0.343881	0.448522	0.351073	0.275982	A	21.4847	High
TCGA-67-6217-01	73	Female	Never-smoker	II	T2a	N1	Mutant	Wildtype	422	0	C3	IE	0.436008	0.315437	0.554795	0.430845	0.352931	0.471412	0.599742	0.540453	0.43649	0.577059	0.123957	0.442736	0.344935	0.611744	0.252547	0.41812	0.411179	0.336592	0.441315	0.340155	0.256069	A	21.6425	High
TCGA-55-8097-01	60	Female	Ever-smoker	I	T1a	N0	Wildtype	Mutant	476	0	C3	IE/F	0.453474	0.305295	0.507176	0.39086	0.374353	0.459053	0.586142	0.549975	0.458433	0.586175	0.147414	0.466452	0.353927	0.60543	0.0889474	0.403133	0.312195	0.349961	0.444962	0.350915	0.301124	A	21.7171	High
TCGA-97-A4M2-01	66	Male	Ever-smoker	I	T1a	N0	Wildtype	Wildtype	624	0	C3	IE/F	0.445824	0.336264	0.56087	0.463303	0.367869	0.459338	0.609605	0.556388	0.458835	0.54332	0.138083	0.43939	0.421889	0.622204	0.171078	0.415566	0.380113	0.320801	0.45367	0.327356	0.257393	A	21.7317	High
TCGA-91-8496-01	63	Female	Never-smoker	I	T2a	NX	Wildtype	Wildtype	505	0	C4	IE/F	0.470822	0.333784	0.549668	0.509651	0.327992	0.445041	0.5969	0.577553	0.442342	0.492431	0.185078	0.452249	0.381432	0.597384	0.229452	0.385269	0.376052	0.338616	0.445552	0.311078	0.274925	A	21.9751	High
TCGA-44-6776-01	60	Female	Ever-smoker	I	T1	N0	Wildtype	Mutant	2616	0	C3	D	0.452301	0.280056	0.521077	0.407272	0.394213	0.456255	0.595236	0.572899	0.402594	0.58565	0.112227	0.461346	0.273896	0.636193	0.0737984	0.383837	0.292937	0.324878	0.447272	0.326674	0.252657	A	21.9821	High
TCGA-L4-A4E6-01	67	Male	Ever-smoker	I	T1	N0	Wildtype	Wildtype	435	0	C3	F	0.453294	0.348959	0.548845	0.461433	0.387874	0.467201	0.635527	0.566926	0.434908	0.540543	0.169768	0.482713	0.433444	0.641268	0.149174	0.411777	0.363753	0.320307	0.464684	0.331009	0.248258	A	22.0251	High
TCGA-78-7156-01	62	Male	Ever-smoker	IV	T4	N1	Wildtype	Wildtype	976	1	C3	D	0.42619	0.288463	0.506911	0.406675	0.355548	0.44806	0.573413	0.533904	0.420693	0.589188	0.158462	0.493496	0.287305	0.570915	0.154072	0.388518	0.333801	0.336725	0.431233	0.337524	0.290126	A	22.0441	High
TCGA-67-4679-01	69	Male	Never-smoker	NA	T3	N0	Wildtype	Mutant	448	0	C3	F	0.439357	0.317919	0.571632	0.421359	0.359642	0.433848	0.597585	0.534069	0.432037	0.574384	0.248378	0.434713	0.365786	0.609999	0.18181	0.399647	0.439141	0.346542	0.464118	0.352368	0.2639	A	22.116	High
TCGA-55-8087-01	59	Female	Never-smoker	I	T2a	N0	Wildtype	Wildtype	462	0	C3	F	0.463507	0.281228	0.500284	0.420947	0.333633	0.460901	0.591293	0.564564	0.429401	0.602958	0.134523	0.447018	0.335244	0.629301	0.025335	0.402557	0.321941	0.351635	0.42778	0.352796	0.26624	A	22.3076	High
TCGA-50-8457-01	63	Female	Ever-smoker	I	T1a	N0	Wildtype	Wildtype	1125	0	C3	IE/F	0.452147	0.338834	0.584258	0.431924	0.386294	0.455106	0.608383	0.580311	0.438643	0.57844	0.133287	0.466788	0.415163	0.591886	0.220832	0.423496	0.459616	0.347223	0.462558	0.357673	0.284711	A	22.5729	High
TCGA-97-8552-01	55	Female	Never-smoker	I	T1a	N0	Mutant	Wildtype	626	0	C3	IE/F	0.432995	0.298501	0.529568	0.435687	0.333483	0.447728	0.622864	0.558253	0.406391	0.528045	0.172323	0.43037	0.385258	0.615882	0.066586	0.404675	0.321941	0.313507	0.432378	0.28954	0.245324	A	22.8312	High
TCGA-97-8172-01	75	Female	Ever-smoker	I	T2a	N0	Mutant	Wildtype	545	0	C3	IE/F	0.463512	0.3139	0.565311	0.427582	0.381618	0.457042	0.569782	0.542883	0.432527	0.617589	0.148925	0.487841	0.409418	0.620091	0.114256	0.44673	0.381248	0.332639	0.447216	0.336189	0.296346	A	23.0387	High
TCGA-75-6203-01	NA	Female	Never-smoker	III	T2	N2	Wildtype	Wildtype	NA	0	C3	F	NA	NA	NA	NA	NA	NA	NA	NA	NA	NA	NA	NA	NA	NA	NA	NA	NA	NA	NA	NA	NA	NA	23.1077	High
TCGA-78-7167-01	77	Male	Ever-smoker	IV	T2	N0	Wildtype	Mutant	2681	1	C3	D	0.4306	0.248949	0.501646	0.371077	0.330573	0.464793	0.545823	0.53422	0.399745	0.56478	0.102794	0.477129	0.277127	0.615206	0.0722657	0.390724	0.332855	0.348955	0.42631	0.333823	0.242385	A	23.679	High
TCGA-91-8497-01	75	Female	Never-smoker	I	T1a	N0	Wildtype	Wildtype	434	1	C3	IE/F	0.432025	0.301857	0.539184	0.416069	0.388916	0.456983	0.590775	0.545432	0.453791	0.580675	0.15945	0.435908	0.390961	0.614062	0.133261	0.414942	0.347237	0.323463	0.441144	0.321008	0.261146	A	23.9592	High
TCGA-55-8206-01	56	Male	Never-smoker	I	T1b	N0	Mutant	Wildtype	888	0	C3	F	0.43991	0.324615	0.535386	0.485069	0.335936	0.439248	0.570077	0.531475	0.446707	0.598808	0.277824	0.504344	0.422967	0.625755	0.0966155	0.413349	0.365338	0.346772	0.455439	0.317933	0.287965	A	24.3372	High
TCGA-75-6206-01	NA	Male	Ever-smoker	I	T2	N0	Wildtype	Mutant	2590	0	C3	F	0.449678	0.335436	0.522266	0.394732	0.332956	0.470445	0.552358	0.541322	0.451665	0.585353	0.16587	0.499411	0.313701	0.622141	0.104992	0.377235	0.388045	0.334081	0.437257	0.329323	0.26211	A	24.3637	High
TCGA-97-8174-01	67	Male	Ever-smoker	II	T2b	N0	Wildtype	Wildtype	164	1	C3	F	0.436493	0.305071	0.538182	0.400936	0.377239	0.444929	0.581073	0.539191	0.379124	0.607405	0.208832	0.466101	0.341029	0.595084	0.0964438	0.408762	0.35315	0.353441	0.454614	0.365541	0.276922	A	24.6804	High
TCGA-97-A4M1-01	52	Female	Ever-smoker	I	T1a	N0	Mutant	Wildtype	601	0	C3	IE/F	0.410272	0.305914	0.521852	0.46083	0.387957	0.447384	0.598645	0.550571	0.412384	0.538076	0.183913	0.433092	0.362933	0.617118	0.090691	0.390024	0.310866	0.320447	0.431843	0.308694	0.226796	A	25.2611	High
TCGA-44-6148-01	60	Male	Ever-smoker	I	T1b	N0	Wildtype	Wildtype	704	0	C3	F	0.427705	0.254399	0.488376	0.415111	0.345812	0.43998	0.609454	0.558766	0.422896	0.532835	0.157212	0.444429	0.355369	0.580467	0.0923238	0.370678	0.261779	0.325812	0.443955	0.326609	0.273514	A	25.9031	High
TCGA-73-7498-01	58	Female	Ever-smoker	I	T1b	N0	Wildtype	Mutant	1189	0	C3	IE/F	0.434854	0.29311	0.525695	0.379758	0.389444	0.444845	0.580125	0.546986	0.398515	0.58004	0.171818	0.440037	0.325276	0.623387	0.096324	0.388542	0.313915	0.346536	0.435493	0.350429	0.251313	A	26.1049	High
TCGA-50-5942-01	67	Female	Ever-smoker	I	T1	N0	Wildtype	Wildtype	1847	0	C3	IE/F	0.439633	0.2798	0.523728	0.436088	0.343192	0.443141	0.589613	0.560062	0.412064	0.558724	0.164944	0.471136	0.324588	0.587169	0.183948	0.360085	0.419631	0.351307	0.423285	0.345047	0.289657	A	26.5284	High
TCGA-86-A4P8-01	59	Female	Never-smoker	III	T1b	N2	Wildtype	Wildtype	805	0	C3	IE/F	0.428951	0.352897	0.570587	0.442294	0.386997	0.45113	0.622159	0.565267	0.455559	0.506079	0.196508	0.468965	0.454808	0.626239	0.173273	0.428284	0.341962	0.322581	0.454541	0.333341	0.264353	A	27.111	High

## Sheet: Table S8
Table S8. Gene Ontology and pathway enrichment analyses of the LUAD CDS subtypes.
Description	ID	setSize	enrichmentScore	NES	pvalue	p.adjust	qvalues	rank	leading_edge	core_enrichment
DEGs_UP_GSEA of cluster A	REACTOME_SURFACTANT_METABOLISM	23	0.854363	2.0847	0.00193798	0.0291175	0.0219537	682	tags=52%, list=3%, signal=50%	SFTA3/NAPSA/SFTPD/SFTPB/SFTPC/ADGRF5/SLC34A2/CTSH/ABCA3/DMBT1/GATA6/ADRA2A
	KEGG_COMPLEMENT_AND_COAGULATION_CASCADES	67	0.673632	2.07112	0.00190476	0.0291175	0.0219537	1885	tags=37%, list=9%, signal=34%	C4BPA/CPB2/C7/CFD/CD55/C5/SERPIND1/TFPI/C3/CFI/VWF/CFH/C6/CD59/SERPINA1/THBD/F8/FGG/PROS1/PLAT/C8B/F10/F13A1/F11/C2
	GOBP_ADENYLATE_CYCLASE_ACTIVATING_ADRENERGIC_RECEPTOR_SIGNALING_PATHWAY	24	0.834577	2.06728	0.00191571	0.0291175	0.0219537	1192	tags=38%, list=6%, signal=35%	ADRB1/ADCY9/ADRB2/AKAP13/PLN/ADRA2A/PDE4D/ARRDC3/RAPGEF2
	REACTOME_COMPLEMENT_CASCADE	57	0.677845	2.03064	0.00189036	0.0291175	0.0219537	2502	tags=37%, list=12%, signal=32%	C4BPA/CPB2/C7/CFD/CD55/CLU/C5/C3/CFI/CFH/C6/CD59/FCN3/PROS1/CD81/C8B/C2/FCN1/C4BPB/ELANE/CR1
	WP_PROSTAGLANDIN_SYNTHESIS_AND_REGULATION	45	0.702439	1.99997	0.00188679	0.0291175	0.0219537	3131	tags=51%, list=15%, signal=43%	SCGB1A1/HPGD/HPGDS/PTGDS/EDNRB/AKR1C3/EDNRA/S100A10/MITF/PTGER2/PTGIS/AKR1C2/PTGFR/PPARGC1A/HSD11B2/PLA2G4A/PTGS2/ANXA5/ANXA4/PTGER4/TBXAS1/ABCC4/PPARG
	NABA_ECM_GLYCOPROTEINS	178	0.562065	1.99139	0.00190476	0.0291175	0.0219537	1388	tags=27%, list=7%, signal=25%	NDNF/MFAP4/FBLN5/HMCN1/MGP/GLDN/ELN/COMP/DMBT1/ABI3BP/LTBP2/ECM2/SLIT2/VWF/VWA5A/SMOC2/SRPX/SPARCL1/SNED1/NPNT/SPON1/EFEMP1/MATN3/LAMA2/SVEP1/EDIL3/SLIT3/FBLN1/MMRN2/ANOS1/MMRN1/NELL1/THSD4/DPT/LRG1/GAS6/LAMB2/AEBP1/MATN2/FGG/LTBP3/IGFBP4/CRIM1/NTN4/IGFBP6/LTBP4/PAPLN/VWA1
	NABA_CORE_MATRISOME	257	0.534239	1.96876	0.00180832	0.0291175	0.0219537	1761	tags=27%, list=9%, signal=25%	COL4A3/OGN/NDNF/MFAP4/COL14A1/FBLN5/HMCN1/MGP/COL4A4/GLDN/ELN/COMP/PRELP/DMBT1/ABI3BP/LTBP2/COL21A1/ECM2/SLIT2/VWF/VWA5A/DCN/SMOC2/PRG4/SRPX/SPARCL1/SNED1/NPNT/SPON1/EFEMP1/MATN3/LAMA2/ASPN/SVEP1/EDIL3/PODN/SLIT3/FBLN1/MMRN2/ANOS1/MMRN1/OMD/NELL1/THSD4/DPT/LRG1/GAS6/LAMB2/COL10A1/AEBP1/COL6A6/HSPG2/MATN2/FGG/LTBP3/COL13A1/IGFBP4/CRIM1/NTN4/BGN/IGFBP6/LTBP4/PAPLN/VWA1/COL8A1/COL8A2/LUM/LTBP1/COL6A…
	REACTOME_CARDIAC_CONDUCTION	125	0.574318	1.96405	0.00186916	0.0291175	0.0219537	3269	tags=30%, list=16%, signal=25%	SCN7A/CACNA2D2/SCN4B/ATP1A2/TBX5/KCNK5/FXYD1/PLN/KCNQ1/FGF13/SRI/KCNE4/SCN1A/KCND3/ATP1B1/CASQ2/KCNK17/FGF14/ITPR1/FXYD6/CACNA1C/KAT2B/KCNE1/CLIC2/CAMK2D/ITPR3/SLN/FXYD4/NPR2/ATP2A2/ATP2B4/RYR2/KCNK1/NPR1/CORIN/HIPK1/CACNB1
	GOBP_ADRENERGIC_RECEPTOR_SIGNALING_PATHWAY	28	0.763949	1.95929	0.00191939	0.0291175	0.0219537	2929	tags=43%, list=14%, signal=37%	ADRB1/ADCY9/ADRB2/AKAP13/PLN/ADRA2A/PDE4D/ARRDC3/RAPGEF2/ZDHHC21/RGS2/ATP2B4
	NABA_ECM_AFFILIATED	142	0.563797	1.95195	0.00189753	0.0291175	0.0219537	1667	tags=25%, list=8%, signal=23%	SFTA2/SFTA3/SFTPD/SFTPB/SFTPC/LGALS4/MUC1/PARM1/COLEC12/EMCN/PLXNA2/GPC4/MUC5B/CLEC14A/C1QTNF7/FCN3/FREM2/SEMA6D/ELFN2/PLXDC2/MUC15/ANXA11/MUC20/PLXDC1/C1QTNF2/PLXND1/SEMA5A/SDC2/REG4/LGALSL/MUC5AC/SEMA3G/LGALS3/LGALS8/SDC4
[truncated: 111 more rows]

## Sheet: Table S9
Table S9. CDS signature genes A and B.
Gene symbol	CDS signature group
TPX2	A
CCNB2	A
BUB1B	A
BIRC5	A
KIF4A	A
[truncated: 240 more rows]

## Sheet: Table S10
Table S10. Enrichment analysis of CDS signature genes using Metascape.
[truncated: 489 more rows]

[truncated: 12 more sheets: Table S11, Table S12, Table S13, Table S14, Table S15, Table S16, Table S17, Table S18, Table S19, Table S20, Table S21, Table S22]
